# Supplementary material for: Genome-Wide Identification of Sweet Orange WRKY Transcription Factors and Analysis of Their Expression in Response to Infection by Penicillium digitatum
Source: Curr Issues Mol Biol. 2023 Feb 3;45(2):1250–71. doi: 10.3390/cimb45020082 (PMC9954951; doi:10.3390/cimb45020082)
Supplement: Supplementary file 1 [file cimb-45-00082-s001.zip]

Archive with 1 entries (1 files):
- cimb-2140288-supplementary.xlsx
