# Supplementary material for: Genome-Wide Identification of Sweet Orange WRKY Transcription Factors and Analysis of Their Expression in Response to Infection by Penicillium digitatum
Source: Curr Issues Mol Biol. 2023 Feb 3;45(2):1250–71. doi: 10.3390/cimb45020082 (PMC9954951; doi:10.3390/cimb45020082)
Supplement: Supplementary file 1 [file cimb-45-00082-s001.zip › cimb-2140288-supplementary.xlsx]

## Sheet: Table S1
Table S1. The information on the WRKY TFs family in sweet orange.
Gene ID	Rename ID	Protein sequence
Cs_ont_4g020050.1	CsWRKY1	MEDTEVRVGDAADRTRGADVASASGAGGGGARYKLMSPAKLPISRSPCIMIPPGLSPSSFLESPVLLSNVKAEPSPTTGSFFKPQAVHASVGPRTYSTTTVCSNTLNEGEASCFEFRPHSRSNMVPADLNPQRSEQYVQTQGQCQTQSFASSPTIKGEMTVSSNELSLLGPIQMATTGTIVPAEVDSDEPKQMGQPSAGIQASHSDHKGGGPSMPSDDGYNWRKYGQKHVKGSEFPRSYYKCTHPNCEVKKLFERSHDGQITEIIYKGTHDHPKPQLSRRYSAGNMMSIQEERPDKVSSLTCRDGSMYGQMSHAMETNGTPDLSPVANDDSVEPDVDDDDQYSKRRKMDALVADVTPVVKPIREPRVVVQTLSEVDILDDGYRWRKYGQKVVRGNPNPR…
Cs_ont_4g001570.1	CsWRKY2	MDSHNSPKEKMKLLQAKLEHVRKQNENLRHLVKAMNNQCNDLLARIHEANRTYSSSDHHHFNNNINIGGVTAQVPPVPNAKQSRIFVKADSKDSSLIVKDGHQWRKYGQKVTKDNPSPRAYFRCSMASSGCPVKKKVQRCMEDKSFLVATYEGEHNHDVQCSSLGQSSSLTNYCSPKSSIVHCPDYQTTDSFGSDVTLDLTLSGSNQETRPPRNLMQVCDDKKKIEEYVASLTKDPSFTIAVADAVASSINGPPHRPM
Cs_ont_3g005460.1	CsWRKY3	MAVELMMGYGCGDSFAAAVKMEENAVQEAASEGMQSIGEFIKLLSRSGQVPSEQQTQYQESTSSSPTNLEPDKEIKVAAEVAVNNFKKVISLLGRPRTGHARFRRAPVGSPPPPPPPPQKEEKVHLQEPAGPSVQSTNHLSKEQVSAFKVYCPTPVHRLPPLPHHVQKSNPNSTVVTKSDHVPSSINFSASATNSFISSLTGTAGDTDSIQPSFSSGFQFTTPSSAGKPPLSSSSLKRKCNSMDDAALKCGSSSGRCHCSKKRKSRIKRVTRVPAISSKMADIPPDDYSWRKYGQKPIKGSPHPRGYYKCSSVRGCPARKHVERALDDPMMLIVTYEGDHNHAFAVHDAPAAMVLESS
Cs_ont_3g025790.1	CsWRKY4	MDQTDQESEMEIDLSLKIDAQEDEKPENGDQNQKVHEDRLDEKYSQDKEREAEELSLQDENKNTGELSVLQKEMNRMKKENTLLRKVVEQTMKDYYELQVKLAAIQQSSQQMDISHAFFSLKGNEKAFQEPKGAAQILETKNESPLSASSRDDFSKRISTELGLSLRLQIEREEDKKDNKEVIAASFPLLQKKVEQSDQFSGHPSHVALPPNRKARVSVRTRCQAATINDGCQWRKYGQKIAKGNPCPRAYYRCTVAPGCPVRKQVQRCLEDMSILITTYEGTHNHPLPVGATAMASTASSAASFMLLDSSYNPLSNAGNNPGFFKASDLHYENAQMNSFAYPPSSRHVNPNDPSKGIVLDLAASSFDLHHQQQLLFPVAASSSSHSSSQPGFS
Cs_ont_4g023640.1	CsWRKY5	MWCLATQNQQRSFLQHHKKLHGEGMKPPSSCSEDSPESDSAEKTNFELSEYLTFDEWFEDDQASKLFGYVQNPVYRANEVVEPGGTSTHFEGPSNSDNDSGREKKPVKERVAFKTKSDVEILDDGFKWRKYGKKMVKNSPNPRNYYKCSVDGCPVKKRVERDRDDPSYVITTYEGFHTHQSNP
Cs_ont_5g011420.3	CsWRKY6	MEEVEEANKAAVESCHRVLSLLSQPQDQVQYKNLMVETGEAVFRFKKVVSLLNNGSGHARVRKLRKLPNPVNQSIFLENPHHKTEIPSKNLQFLQSSFHDNPVQEMGSLAKSSLTLGNPSLELISNGKQHLQLGQQTPSTSAHYHFLQQQQLQQRLLHQQQQQQQHHMKLQAEKMFRKSNSGVSLNFDSSSCTPTMSSNRSFISSLSMDGSVANLDGSAFHLIGAPRSSDQSSQQHKRKCSGRGEDGSVKCGSSGRCHCSKKRKHRVKKSIKVPAISNKLADIPPDDYSWRKYGQKPIKGSPHPRGYYKCSSMRGCPARKHVERCLEEPTMLIVTYEGEHNHPRLPSQSATT
Cs_ont_1g024520.1	CsWRKY7	MAVELMMEYGNTSHFTDKVEDCAVQEAASGLESVEKLINLLSQQQQVQQNNSHQSSPSSRSSMDLENDCKAVADVAVSKFKRVISLLGRNRIGHARFRRAPVAAPCVDYQQNQEKDKNLQQQQQQQQEVEVIPETKVYYARPIQQIPPLPPPPRNYHQHEFSTLVVPKNGVDLERKDSATTINFSNYTSAGNSFLSSLTVTGDNDNKQQPSSSSASATFHFTNLSQQVSSAGKPPLSSPSLKRKCSSASDNLASAKSCGVSSGRCHCTKKRKSRVKRVVRVPAVSLRLSDIPPDDFSWRKYGQKPIKGSPHPRGYYKCSSVRGCPARKHVERALDDPSMLVVTYEGEHNHSLSVADTRNLILESS
Cs_ont_5g049260.1	CsWRKY8	MENAWRMEQKTLISELTEGMELAKQLRVNLGSAETSEVLLRRILSSYEKALLILNWSGSMGQAQASGVPPESPISINGSPRSEDFDGALKDNQDSSKKRKTLPRRTDKVKVSFESGLEGPFEDGYSWRKYGQKDILGAKYPRSYYRCTYRNTQNCWATKQVQRSDEDPSTFEVTYRGTHTCFNGSQSVPQPASPEKHEHKLNHHSDNHQKGSGINNEYLDNKEIASPFSFPTSSLGCMKSNDYCFSSLMLDENNFLGGFSSSFIPPAAAESNFYYISQNQMNFGDAHNLQQSESELPELQSTNNSVANSPILNLDFSIDAAELDSNFPFDNAGFSF
Cs_ont_5g003770.1	CsWRKY9	MEGREPQPVSSPMSPQTNYLFTPSIPSSSMQPATLEPQVLPEIDWVSLLSAQSTDHNMMESTSHLNPENGGGRDQQDQGCKENKRKGSRMKKATRPRFAFQTRSADDILDDGYRWRKYGQKAVKNSLYPRSYYRCTHHTCNVKKQVQRLSKDTSIVVTTYEGIHNHPCEKLMETLTPLLKQMQFLARF
Cs_ont_8g010340.1	CsWRKY10	MEEVEEANKVAVESCYRVLNLLSQHNKDPLQVHHQYRNLALETDEVVFKFKRVVSLLSHGTRRVRKLRKNYLKPTTLSNLPQNIFLDSPNTNLSKPVLSPKPLQVIPPHDFFETTPSSSSTRREKLSTFNNNNNNNNNNRSPALQMATPSQSLQQFLHQQQIQRLQFQQQHMGMMMYSSGGNNGGINLKFDGSTSCCTPSNMTMSSTKSLISSLSLDGGSNNSFHLIGVPQHSSQISQHSKKRCFSSRAEDGSLKCSTSGKCHCSKRRKHRVKRSIKVPAISNKVADIPPDEYTWRKYGQKPIKGSPHPRGYYKCSSVRGCPARKHVERCPEEPSMLIVTYEGEHNHSRIMQSSQSAHT
Cs_ont_2g018890.1	CsWRKY11	MAKGSGLSIDHNISDPIAGKNKNFFLCHQPAVLNSFSDDHHHFHKFHYLMDAKRSPATTPSTIQFPVCLNHDEDSPQQSSDDHHHHNKRKVIDEMDFFTDKTTHSRDHHHYKDSKLELNVNTGLNLLTTNTSSDHSTVDDGISTNMEDKKAKNEYAVVQAELERVNAENQRLKDMVNEVTNNYNALQLQLMAFMQHHNARAADENSDGRQVEEKKGQLAAPRRFIDLGLGVNTADTADEPALSSSEGRSRDLGGSPVNGNSNNNEESNVLFGQDKKEFVKRDDSPDRNYGPNKVPKFSSSSKNVDQTEATMRKARVSVRARSEAPMINDGCQWRKYGQKMAKGNPCPRAYYRCTMAAGCPVRKQVQRCAEDRTILITTYEGNHNHPLPPAAMAMASTTS…
Cs_ont_2g017490.1	CsWRKY12	MVSSGEDGLDEVASDKLQHEPGPVSETHALQSDQGFSTPILSRKSLMLPDTGHLLPSDQERSISSITSEKASQTTDIIPALQTGQEVSTPTIREKVSEDGYNWRKYGQKLVRGNEFVRSYYKCTHPRCLAKKQLDCTHEGQIVDTIYSGDHCHPKVPNVPLAVGIVVSVVEEKPEVSSISSAKDKSSDTHGQTPRQTEPNDNSRLSVAAASDGMKDPLISNRMKDEVDNDDRPGSKRRKKDHFNANASPVEKLTGEHRVVQTLSEVDFVNDGYRWRKYGQKLVKGNPNPRNYYRCSNSGCPAKKHVERASHDPKLVITTYEGRHDHDMPPSRTVTPNVAGTKNSKTAHNGESAKLEEIDAVCSDTDVHRSSDTLSKSTEGKNGEPKTKSEATATASVGL…
Cs_ont_7g025980.1	CsWRKY13	MENRKEKSLFGKACEEEETKENIGEEEAEDDVHVHIHAKIQKEEKLKSVKTKVGEIREENEKLKLSLSKMAKDYQSLQSHFLDILQQEEAQKSKDKISTHHDQENEEVDELVLLSLGRTSAQPKKDEKKICNNLSDGHEKNDKEGLALGLDCSRFEFSSNSRESENRPSPANTTCEQLKEQEPTEIWSPSKINIKSKRSDDQDEEVFQKAQLKKARVSVRARCDTPTMNDGCQWRKYGQKIAKGNPCPRAYYRCTISPTCPVRKQVQRWHEDMSILITTYEGTHNHPLPISATAMASTTSAAASMLQCRSSTSQLGTSVSVSTPPNLHGLNFIFSENARPHDQLNFSSSSISNTNAHPTIVLDLTAPATFSHFNRLSSSAPRYNSSSTSLNFSSPFSTN…
Cs_ont_1g011130.1	CsWRKY14	MDSFSWVDTSLDLNSNPLRLNDEVLAPAKKELQGDFSGFGNKDSVKQETGALVAELNRVSAENKKLTETLTALCESYNALRNQLMDYMSKNPEISKELFDSSSKKRKSESSNNNNNNVALTMGNSESSSTDEESCKKPREEHIKAKISRVHYRTEPSDTTSLVVKDGYQWRKYGQKVTRDNPSPRAYFKCSFAPSCPVKKKVQRSVEDQSVLVATYEGEHNHPLPCQMDAASGSTSRCVTAGSVPCSTGQTITLDLTRSNNKSSNEDKALKPRIDTSPEVRNFLVEQMASSLTKDPNFTTALAAAISGKIFQHNPREKW
Cs_ont_4g027990.3	CsWRKY15	MAESESFEARKRHENPQNDEFEEEEEEEDEEILDDEEEDEGARQLTEPHQLQLTENNKHYKGLQVNSGVESNEGTKLKEQVEVSHHEGSGSIAVQAAESQTQYQLQPSICPTSLSELSPTSVTEPISSAPSPTLTGQKLSLVKVDTASVPEANLQTSSELKNVSVVHIVKTPVSDGYNWRKYGQKQVKSPKGSRSYYKCTYSDCCAKKIECSDHSGHVIEIVNKGMHSHDPPRKNNCVRESRLISSVGPVIGNNITEQSLRMLNDSVPSTSSKDSVRDSNLVPERKRPNLSSFAGDGEVSVKEEHPSEPEPKRRVKKDNLANSSPFLKPGKKPKFVVHAAGDVGISGDGYRWRKYGQKMVKGNPNPRNYYRCTSAGCPVRKHIETAVDNTSAVIITYKG…
Cs_ont_6g001560.1	CsWRKY16	MEVLLKMPCVVKEEKSAESINHEHICSQEARKVGIGGQIYEVSGLKSSSPSRHEKLAADGKEEDELESAKAEMGEVREENERLKKMLEQIEKDYKSLQLRFFDILQKADPAKKSTNSTQYCSHDGQIMESELVSLCLGRSSSPGEAKKEERTSNNASKSSRKNGDDEELKASLNLALDPKIQPSLELGVSNLSPENSSEETKEEEAGEAWPPSKVLKTMRGNGDDEVSPHSNVKRARVSVRARCDAPTLNDGCQWRKYGQKIAKGNPCPRAYYRCTVAPGCPVRKQVQRCAEDMSILITTYEGTHSHPLPVSATAMASTTSAAASMLLSGSSTSQPGLSSTAPTTTAATAPNGLNFNIYDTSRTKPFYSSNSTSALFPTITLDLTNPSSSFSHFNRFSS…
Cs_ont_7g003240.1	CsWRKY17	MEEIFSLILNGCKLAKDLEANLPNIANQPETISRSCDEIIKSFCAAKERLNAAHHHQAPAALFYPPAAAAETLFHEQQQQQIIDASLQEWLRSSVTQTMSLMQTQHFVGRTPFHIGEMGAKEMEGTSTTRLRSFGGDHHHHNVQPMDVSDSGRASSSSQPRHRRSGNARTTTVPAPQIGNTEIPPEDGYTWRKYGQKEILNSKYPRYEIIAYYGDHTCHMSATAPSMVPASSSAEITQGMTTQQSVTVQQPSSTSNIGRWLTMDVAAGGSSTGAGPSTVRYEREVPGDYLVANMADAMFNSGSSSSNSMEFLFSSSNVEEKGHPEDKKE
Cs_ont_5g003720.1	CsWRKY18	MEVDWDLHAVVRGCNSSVNATVTTTTATTTSTTTSFKDDLDTTKIQSWFSVSPFSREQTSGHLFTLADPFEARNAIEELHELYKPFFPKSPQPISPKSSQPISSSISSINSSSSKEQTQFKQQQPNNKQSHASSVTSSTTPRTKRRKNQLKRVCHVPAEGLSSDVWAWRKYGQKPIKGSPYPRGYYRCSSSKGCLARKQVERNRSDPGMFIVTYTAEHNHPAPTHRNSLAGSTRQKPFTPQTVTSSDSNKPSSPTSSTKPTFSSLSPATSMEEDTVPQSTNTESREIDLLEDEEEVELAVSDVGISDDFFVGLEGLGSEESLPDHFQASFGLPLAANSAATAAGGI
Cs_ont_4g019270.1	CsWRKY19	MDNSVGLLFDTAAAAICKRDIIMAKDNDLINGEDHRDEKRVVNEMNFFAHDDSQHHHLKASDDRQETFRVDRVKTESSSAFDEHEERIKLDINTGLNLSTANTTNERSRNVDTGISSRNIEHKKHDKKIKLAVLRADLNKMSVENQRLRSLLNQVNNDYRALQLHLCALTQLEPTGKLAGSTAGREMINDENVGVARQFMDLGQAGKDDHKVSLCNSSEDTTRFREFKIVESMEARSDDEIVALDDHQMGKRNISDRTEREVTPDDGQRAKKVARFNNNNSSRDVEQAASQSQTTSLIRRARVSVRARSEASMISDGCQWRKYGQKMAKGNPCPRAYYRCTMASGCPVRKQVQRCSQDRTILMTTYEGNHNHPLPPAAMSMASTTSAAASMLLSGSMPS…
Cs_ont_2g008680.1	CsWRKY20	MCSFFGVEMENYQGDLTDIIRAGGRQIGSNNSASVSASSSSASVVSASDHLNNPLPTWQFPSDPLSFCSSIDDNRENLFGDPFSNTRDPLLHELNIPNSSGYYAPPPLPPADRVVDHEAATAASNINIGRCHHHQRGLFHEDELKSPCNIFSRIQISPSSQSPKQQPAVSPCESPVIAAAAAAAASPRGIKAPVVVASDMINANSTSKSCLVDNTGPAQISSPRNLGIKRRKSQAKKVVCIPAPAAANSRSSGEVVPSDLWAWRKYGQKPIKGSPYPRGYYRCSSSKGCSARKQVERSRTDPNMLVITYTSEHNHPWPTQRNALAGSTRSQPSKANAAAKGSVSPSSHQPPQNTTTNNSNTKENVKDSSNDTTTLSPSNNNFNAAPSSSTSVKEEIEEI…
Cs_ont_7g027310.6	CsWRKY21	MDDSSKEKSDRGQSSWKLGEPPDAGCVSYILSEFGWNLQEHESSTSYFAADHERSDLAGNISSSFPAETTTDGGGLTNPGRSADVSTSNPSVSSSSSEDPTEKSTGSGGKPPEIPSKARKKGQKRIRQPRFAFMTKSEVDHLEDGYRWRKYGQKAVKNSPFPRSYYRCTNSKCTVKKRVERSSEDPTIVITTYEGQHCHHTVGFPRGGLINHEAAAFASHLTHAIPPYYYHQGVQITQETPGIKQQSHEEELIPVEAREHEPNALPEPPALPPPTDEGLLGDIVPPGMRNR
Cs_ont_1g003000.1	CsWRKY22	MSSTSQAMLNQSLFEGQEMPTQMGFFPFASNLNFAPLGNQSLKAFPSSLAAADVPSTINLTETLLSSAAAAGNLKQTTCDNLGGGAQLLSLQRSSANLWAWGGDVNECLSNKRTVDDHHLGVAAMKMKKIKSRRKVREPRFCFKTMSDIDVLDDGYKWRKYGQKVVKNTQHPRSYYRCTQDNCRVKKRVERLAEDPRMVITTYEGRHVHSPSHDQEDSSQASSHLNNFFW
Cs_ont_4g021820.2	CsWRKY23	MVMAGIDDNMAVIGDWVPPSPSPRTFFAAISGDDISSREPPSENGADGLSLGSQEQMTSGNTEKKNMMTGGASTDLGPFSEQKSRLAARAGFNAPRLNTESIRTSDLSLNPDIRSPYLTIPPGLSPTTLLESPVFLSNSLAQPSPTTGKFSFIPNGNGKSSTCISEAPDKSKDNILEDINTSFAFKPVAESGSFSLGTRNKQSFPSIEVSVQSENSHQSQNVNAAKVHSQYRNSLSLQVQTDFSRATTEKDNGCNTILADQRVFDTFGGSTEHSPPLDEQQDEEGDQRGSGDSMVAGAGGASSEDGYNWRKYGQKQVKGSEYPRSYYKCTHPNCQVKKKVERSLEGHITEIIYKGAHNHPKPPPNRRSAIGSNPLDMQLDIHEQAGLQSGADGDPSWAN…
Cs_ont_6g012890.1	CsWRKY24	MKMEAGQATSSSSWLENSSDRRRAIEELIKGQEMALQLRNLIHKSTKSGEGSKAMIINQDLVANILSSFTNSLSILKNGDSDEASQVQEHTQLSSPCWEAYLKTEDSGESSKSSTVKDRRGCYKRRKCAESWTEHSSTLTDDGHAWRKYGQKVILNARFPRNYFRCTHKFDQGCQASKQVQRIQEEPPLHRTTYYGRHTCKSLIKSSQLMLDSTTSDQCPMISFGSAHITEKDFNPFLSSFPSIKQESNKDDQGPLSDMTHNQSSSSDEYLVSHDFPAFESNEHMKVLSSDHGDVISGVNSSCTASAHSLDLAVDMSVNFDDVLEFNF
Cs_ont_5g047350.2	CsWRKY25	MEEKRAMDDVLRISGRTGAAADEEKGVDSVGDDHKEEVVAEHPVLTNAKGSSLGPESKPSSSSRKEQDDQLETARAEMGEVRQENERLKMYLNRIMKDYQTLQTQFVNIVHQEAKKSTETSNDHDRDKEEVELVSLSLGRFPSDSKKDEKNKTSSLVKEEEQFQEGLSLALDCKFEASNKSDANESLTNPSPAQSLEEPKEEAGETWPPSKGLNKTMRNGDDEMLQQSHVKKARVSVRARCDTPTMNDGCQWRKYGQKIAKGNPCPRAYYRCTVAPSCPVRKQVQRCAEDMSVLITTYEGTHNHPLPVSATAMASTTSAAASMLLSGSTSSSSSSSRPGSTAAITAPNNLLMHGLNFYLSDKSKQIYAPNSSSSLSTSPLHPTITLDLTTTTAPSSSSS…
Cs_ont_5g006060.2	CsWRKY26	MEKQQQRRELALLHSGDFLRRNSDHRMMENSINRDKPPIQEMDFFSSNNNQLHDQERKIESSTLVLDSGVNIGLNLHTSCSGISRTANDDKSHTELSELKGELQRLHEENRKLRNMLDQTTKSYNDLQSQLLLAMQKLAHGSPQGQVNLKAGAFNGMPSPLMLAQQFMDPRPSAALNVNEPSVSDDKTRELSASPANTAEVISKELDHPLTKNNIPGKQVSNSEDGAETSQSWGSPKSPKLDHQPKNDEQVSEVPFRKARVSVRARSEAPLISDGCQWRKYGQKMAKGNPCPRAYYRCTMAVGCPVRKQVQRCAEDRTILITTYEGNHNHPLPPAATAMANTTSAAAAMLLSGSSTSKDGLTSSGFFHSVPFASTMATLSASAPFPTITLDLTQSPNPM…
Cs_ont_2g003440.1	CsWRKY27	MDGRFNSNSNPFTGEQEENDTTPENSSESPPSSSTYNDMMKMTSTSSPKKRRAMQKRVISVPIKEVEGSRLKGESAPPSDSWAWRKYGQKPIKGSPYPRGYYRCSSSKGCPARKQVERSSVDPSMLLITYSCEHNHPWPLPSTSRNHHHHHHNSKAAKPDRDPEPEPEPEPEPEPEHEEKFTDLADHDNALMTTSADEFTWFGEMETTTSTILESPIFADRSQSDCDSLSMFFPMREEDESLFADLGELPECSMVFRRHRNLGPEQNFLHPHLSPWPSCSQYGRFESALQQMHCPH
Cs_ont_7g021850.1	CsWRKY28	MENYQTYFPTAAAAAAAACSSSASLDRMNNSNSNAEFQGYNDHKPSGFLGLLSGMEVNPAAASLNGDGNINSENKSFTNNIGSENGEKMGKIKKGEKKVRKPRYAFQTRSQVDILDDGYRWRKYGQKAVKNNKFPRSYYRCTHQGCNVKKQVQRLTKDEGVVVTTYEGMHSHPIERSTDNFEHILNQMQIYTSY
Cs_ont_6g000450.1	CsWRKY29	MASWVFNCHTLSFFLPSNPITKQQPPNHNRTSTFPPNRSNPSPLPRTTLVRVKNSSSATAAEQMEEEESMMSIDNLNRFFYLNKGNWSGSFHQFDGHGNLMQKVSTKLAVSTYGEDELISLIQTLYIKQPPSSTSISGYEEEEPEWAEYKIKETNMFTVDKYQQIGFFPDERAFSLRYQTAGMLETVLRQGVLGEDDTGEESPKNLKLPSRQPAIVCENCLYSQEKDRRVRAFHIMDPKGILEMLLIFLEDRDGGVLFPPFLENVGDNKDRILPFLGKWKGHSITKRSGVYGATIAEADSVALLEMDDKGQLIQDINSTSNTSDGQEVTTNVHWTGTMSGNLVTFEDAYQFTFLPGGMYMGCPCDIAKSVAEFKSFHLEFGWVETPCKRQRLVRTYDVE…
Cs_ont_5g006680.1	CsWRKY30	MERKEVTKTKNNNNMGSSPFADHLSTGSQLRGVFDLYEGEKGSLGFMELLGVQDFGSSSPPSSSLFDMVQFQAQNQVPSKGASASSTVNVTKIECSELLNQPATPNSSSISSASSEALNDEQVKVEEHVHDEQNQQKTKKQLKPKKTNQKRQREPRFAFMTKSEVDHLEDGYRWRKYGQKAVKDSPFPRSYYRCTSASCNVKKRVERSYTDPSIVVTTYEGQHNHPSPLLPRPTLGGVPHAGNGVVGSSFGMPMPAAFSQQQLPSLVNSLLPMNFGSSFINGPTTASFLHERRFCTPAAGTDLLKDHGLLQDIVPSHMLREE
Cs_ont_5g006960.1	CsWRKY31	MDDSLSPKLDTQSEVSEPQAETHQASSKRRKVTEKTVVKVKIGENPGKLKNEGPPSDFWSWRKYGQKPIKGSPYPRGYYRCSTSKGCSAKKQVERCRTDASMLIITYTSSHNHPCPDLHTINLTKQSKETPQNHQPTGTEFEDHHPTSAPTQEQQLPQEEEKQNEPPIITTPTAEDSNEDHFHYLQSPIRCPQDIIISQEDPFTGNLEKPNETLNLLLDEEPVSYQNLMAFSTPKSEENDFFDELGELPSTSSVFTSFMRSNDLFDERIPVVPS
Cs_ont_2g024430.1	CsWRKY32	MRSNGPRKSVYPVMTTTDYIANSSDHVFSHGDQSSSSGGFLGLKQNSGPNTDIVKNDSINGAFHGSESEEKSSKMKGEKKIKKPRFAFQTRSQVDILDDGYRWRKYGQKAVKDNKFPRSYYRCTHEGCNVKKQVQRLTNDEGIVVTTYEGMHNHRIEKPTDNFEHILNQLQIYTPF
Cs_ont_6g013730.1	CsWRKY33	MASSSFFMNNSMDSFSQNRTTTTANTTSSSSTITSSWGFTNYTNSDHQIGLEIPKFKSLSPSSLPLSPPPVSPSSFLSIPPSGFSPGALLDSPVLFSNILASPTTEAFNWISNQQNISKMEENNYFDFSFQTQTRPSSNSVSVQEESVKRQQEPWNFNKPTKESDFSTENPGVKSEFAPMESFSSDMASYQTNVQSNAAPQSGNYGHYNQSSAYTREQKRSEDGYNWRKYGQKQVKGSENPRSYFKCTFPDCPMKKKVERSLDGQITEIVYKGSHNHPKPTSTRRSSSSQSMQHSTCANSDLSDQSVGPLGNTHTDSFSMQNESSTSFGEDDFVEQGSPTSNPIGDDDENEPDAKRWKGENDIEGVIGTGSRTVREPRIVVQTTSDIDILDDGYRWRKY…
Cs_ont_2g002700.1	CsWRKY34	MSNESRDIYYRALFQPNVNIEAAARPGVSVAASSSSPDYVSPQEFDPSQMNFTDCFHGLMDYNSLEKAFTGMSPSSSEVFSSVEGNQKQVKDLLIPNSSISSSSAEAGGEEDSHSGKSTQKDDQALQSPKDHGHGGESSKKMGREKKNNKKGEKKQKEPRVAFMTKSEVDHLEDGYRWRKYGQKAVKNSPFPRSYYRCTTQKCGVKKRVERSYEDPSIVITTYEGQHSHPLPTTLRGNAAGIFQSSSMLTPTPMNVSSFPPDQWLGYSNMMPAMTHNQTAAPGPNAFVTHPLDDHQLPDNFGLLQDIAPSVFFKREP
Cs_ont_5g048610.1	CsWRKY35	MDWDLQAIVRGCSSEASIDFVMDKPQSYNLSPSSLQQDVRFKFPDVSETTTILDELEELYKPFYPQTILTSTSISAPTEVNKKPKKLRKQRPKLSDSASNTDHPAAQPKGGRKNQHKRVVQRVTADCLACDKWAWRKYGQKPIKGSPYPRSYYRCSSSKGCLARKQVERSSADPGVFIITYGAEHNHGHPTRRSALAGSTRSKLASMSKAQGPAQNKPLEPASEASAELGDLVYQGNIKKEDENVFLDGQEIELVMPDLTFSDELMFPSLEDLEGFLLDQFPDHNINMSADDNSWFIDESVTLNGGL
Cs_ont_9g001150.1	CsWRKY36	MEKREAETSISMANSTLLSDENPAGGYGLGGIFDMSCEGDKWDAASFGFMDLLNVQNHNTNYNNQDFGGDSFLFSNTLHPPPPAAAPILPPPPPQPSPAPESSEVLNNPATPNSSSISSSSNEAAANNTNNEEQTDTNNNNNNNNNSSSKAGDDDEQEQDKTKKQLKPKKKNQKKQREPRFAFMTKSDIDHLDDGYRWRKYGQKAVKNSPHPRSYYRCTSAGCGVKKRVERSSEDPTIVVTTYEGQHIHPSPITPRGSIGIMANDHNSTATFGASSSFVIPQPQYLQLHHQQQPYIYSSSPPLNLITSNATSTTANSSFNNPTFSSFVHHHQAERRNTMISPSQASLFHDHGLLQDIVPSQMRNEPKDEHI
Cs_ont_4g001580.1	CsWRKY37	MDSTWVDTSLDLNLNLLNHSSEVPKREFKGDHFAEFEERASVKQETGILVEELNRISTENKKLNEMLSILCKNYNNLRQQYMDLMNKNTENEVGISKKRKAESEDHCHTIGFNVHATESSTSTDEESCKRPKDNNTKAKVSRFYVRASDSNSTLIVKDGYQWRKYGQKVTRDNPSPRAYFKCSFAPSCPVKKKVQRSAEDPSILVATYEGEHNHPQPTDSKAELSLSPSHVATIGNPIHVSAASSMLSASPTATLDMIQPGFLFDDAKKSSVQQIEAPAIHQILVQQMASNLTKDPNFTAALAAAISGRFADQARTQRWSL
Cs_ont_9g026650.1	CsWRKY38	MGEKFPAKAADNWDLQAVVRCFSSANSTTANYTPQIDTTTSGTAAAADESSLEDPLAFLATMKFDEDDDPFSFPNLFENKNIGFQELEDSYKPFYSTPSSVPEGLINHQQQQQQQQQQLNSSIVSPMSSSSFPPFVIGEQNNQQTHYVQQPLQQQDPQIHQQKQQQLPIRLSSAIPLRPAMPSHAHRSRKRKSPIKKMVCQVTEEKLSADLWAWRKYGQKPIKGSPYPRNYYRCSSSKGCAARKQVERSNTDPNIYIVSYTGDHTHPRPTHRNSLAGSTRNKFSGTQNHPVSTTPPPPPLPPPTSSSSPLSATCQSPSAPTTPAVDEEMSSIENILANAADHDKDTSKTLMEEEEEEDDDDDDDLFEDLLIPNLAAPGIDEDFFKGLKQFGSTAASGSG…
Cs_ont_7g027040.1	CsWRKY39	MAGNEDRASTASSASLKPSTTPSRPTITLPPRASFTESLFNNNGPGSGFGFGFSPGPMTLVSNFFADSDDCKSFSQLLAGAMSSPAAGHLRPNFSEQAERGSGDAEAGDADFRFKQNRPAGLVIAQPPPIFAVPPGLSPATLLESPNFGLFSPAQGAFGMTHQQALAQVTAQAAQAQSHTQIPAEYPSSLSSAPTTSMTQVSSLTANTTTNQQMTPLMPDSSVQMKESSDFSHSDQRPQSSSYVSDKPADDPYNWRKYGQKHVKGSEFPRSYYKCTHPNCPVKKKVERSLDGQVTEIIYKGQHNHPPPQSNKRAKDAGSLNGNLNNQGSSELAPQLKEGAGYSMSKKDQESSQVTPENISGTSDSEEVGDAETAVFEKDEDEPDAKRRSTEIRVSEPTA…
Cs_ont_6g019030.1	CsWRKY40	MKIKEAERIVVAKPVPSRPTRSTFGSFSELLEGPIHASPPNVCSETAVMAIRPKTVRFKPLVNCAPPNQTELARTAVCNSSDDVSKSDNKPTVIYKPLARLVSKTTVSLLENMGNFDISHQHTQQSVEAQHPSQDKQNFISQISSNSNQVLPPLKEKDQTIESFKEASQNLEDPKYFPPVAGDRPSYDGYNWRKYGQKQVKGSEYPRSYYKCTHPNCPVKKKVERSFDGQIAEIVYKGEHNHPKPQPPKRSSSVTQGLGLGSDGTGQDTNNTVWNTHLSEINEGSDGRVVNQNDLGVLADSTCQAKPLPPFIPVSTGANNTDGGTSDNSCGISGEFDEGRKTLEGEDEQPRKRRRSEHQSNGAGLSEDSILEPRIVVQSSTDSEILSDGFRWRKYGQKV…
Cs_ont_4g000830.1	CsWRKY41	MAVELMGFPKRMMEDQTAIQEAATQGIKSMEHLIRLMSHHQSSNHVDCSDLTDLTVSKFKKVISLLNRTGHARFRRGPVHSSPSSSSASAPAAAASGNSPHTQTLTLTPPAPTMAVAPSTASYVQSQPHSLTLDFTKPSLFSGNVKSTELEFSKDSFCVSSNSSFMSSAITGDGSVSNGKQGGSSIFLAPQAPAVSAGKPPLAAQPYKKRCQDHKDHSDDLSGKFSGSTSGNNKCHCSKRRKNRVKKTIRVPAISSKIADIPPDEYSWRKYGQKPIKGSPYPRGYYKCSTMRGCPARKHVERAPDDPTMLIVTYEGEHRHSQAAMQENAAPAGVGLVFEST
Cs_ont_9g027190.1	CsWRKY42	MDRNMGEWEKNSLINVLLQGRESAKQLQIQLNLRTSSSSHDQTRGIMLVQKIISSYEKALSMLNFCGSSSSTQEPQPPVGPVTESPTSLTGSPLSEDSDRDVKDPQEDVSKKSRKTFPRWTHKVRVNPGAGLEGPLDDGCSWRKYGQKDILGAKYPRGYYRCTYRNGQGCLATKQVQRSDEDPTIFEITYRGNHTCAQASNAILPPPTQPETKEPDTAAIEPQQHNYYQTTPQQQPEDALLNLRKGLKIVTEDLDVKPQQQSSIPPFHFPSPSVVIHPNFTGNFSPSFVSPQASEANNYTFSTSPPSGMNNFQGNQNFQSSSQDSEVNEIISGAAAAAATSATNPPTVDLDFPFGNIEFDPNFTFDNLGFFSSFHHSEKNSK
Cs_ont_5g004320.1	CsWRKY43	MKRSTMDRDQNILITELAQGKELAKRLRNHLNPSSSPETREFLVQEILSSYEKALSMLNYSHSLQSNKLDITMVESPRSFPNTATSPRSDASDQDYCKDVVSKKRKTMPQWTEQVKVTSGTALEGTLDDGYCWRKYGQKDILGRNFPRGYYRCTHRHARGCLATKQVQRSDDDPSMFEVTYRGRHKCSQNSHLALASTSSTKQVSIDQKNPCCNQQKESEEKPKEANGVMLNFGAELRVKSEDLDAAESIFSPFSFPHESIGQENINVEDNLFLDGMIDNNFMGGFSPTFISPATSESNYFSMSPCHMTNFGLGYDVQTPESDLKAEIISTPTSVINSPFGDFDFSLTKEDLDPNFQFDDLDCF
Cs_ont_7g003250.1	CsWRKY44	MGTLCSEKTSREKMAKELVKGKKFAHQLQVLLQKPFEEDGLVSAEDLVVKILRSFTQTLSVLGTTVTTSCDDDHEKYQQQQANSCNVNSDDYRRRSEDSGESKKRPAAKDSVSKRGCYKRKKNSQTWTVVSSTSNDGHAWRKYGQKEILNTKHPRSYFRCTHKYVQGCRATKQVQRRDDDPQMYDTTYIGHHTCRDIISFPQIVAESSEPNWGSTISTGGSFVVSSSSSIPTEEIKQECKEETTSTDHQDLSSLDSIAWEDFVSFQSSDEPEAAAMVFSCNNNKMISSHSLDMYNDFEHGFHFDDSGIF
Cs_ont_2g001540.1	CsWRKY45	MDKGWGLTLDSDHPIVSNLNFFTSNKPKPSLARFRTNRDMAASGAADSASVRMFQLPASDNSNAPSSSDDNRVAVDEVDFFSDDKNRVSISDHREDDRNKTTNSVHIKKENSHDQLRHRTGLDVNTGLHLLTAANTGSDQSTVDDGVSSDHADEKRTKIELTQLQVELQQMNTENQRLRDMLSQVTNNYNALQMHIIALMQQQQENRRAPESNQAHEVVEGKDEGKKHDDQVMVPRQFIGLGPSAETDHEVSNCSSDEERTLSGTPPNIVEAASKEHVNSNGKNEIVSFDDQAAAAAAAENSNGKRIGREESPESETQGWGPNNKVQKLSSAKGIDQSNEATMRKARVSVRARSEAPMITDGCQWRKYGQKMAKGNPCPRAYYRCTMAVGCPVRKQVQR…
Cs_ont_1g008000.1	CsWRKY46	MASSSGNLDTLTNSHHHHPTNNFTFSTHPFMNPTSFTDLLTSSAPADHAQLHSNNSNTTTTTTTRGLSDRIAERTGSGVPKFKSIQPPSLPISPPSLFSPSSYFSIPAGLSPAELLDSPVLLNTSNVLPSPTTGAFQSFNWKSNIGSNDQQSVKQENKNQSDFSFPTQTRPNTTSSIAQQNQPWNYQESTKQDVKLAQSFSTTLQSNNQSNSGFQSDFGNYQHQQSQPIRESKKSDDGYNWRKYGQKQVKGSENPRSYYKCTFPSCPTKKKVERSLDGQITEIVYKGSHNHPKPQSTRRSSSSSVNSNAIQASTQHSNEIQDQSYATHGSGQMDSAATPENSSISVGDDDVDQGSQKSKSGGGGAGGGDDFDEDEPEAKRWKIEGESEGISAPGSRTVR…
Cs_ont_7g015280.1	CsWRKY47	MSNNEKKSSYHFYDPFDCNPHGFNRLGFNFFQDNNPSMYMNPPTPAVENLQAAAFDPTSPYVSFTDCLHGNSMDYTSLSRAFDISCSSSEIITPPVDDTPKKTTAFAGDSAGATENNNNPSTPNSSVSSSSNEAGADEDSGNQSNKKDKQQVKGQEDGDDDEKSKNKVNKPKKEKKQREPRFAFLTKSEIDHLEDGYRWRKYGQKAVKNSPYPRSYYRCTSQKCTVKKRVERSYQDPTVVITTYEGQHNHQCPATLRGNAAGMLSPSLLASASMRPTFPQEFLLSQFLPSANNNQGVNIPSSMYYQNLNISPQQQQQQLGNQVPDYGLLQDLVPSFINRQQP

## Sheet: Table S2
Table S2. Information on cis-elements detected in the promoter regions of the WRKY genes.
Gene ID	Rename ID	Cis element	Start position	Eed position	Sequence	Cis element name	Species
Cs_ont_4g020050.1	CsWRKY1	TCCC-motif	1893	1940	TCTCCCT	Part of a light responsive element	Spinacia oleracea
Cs_ont_4g020050.1	CsWRKY1	TCCC-motif	1936	1983	TCTCCCT	Part of a light responsive element	Spinacia oleracea
Cs_ont_4g020050.1	CsWRKY1	W box	180	226	TTGACC	W box	Arabidopsis thaliana
Cs_ont_4g020050.1	CsWRKY1	W box	1397	1443	TTGACC	W box	Arabidopsis thaliana
Cs_ont_4g020050.1	CsWRKY1	chs-CMA2a	1973	2021	TCACTTGA	Part of a light responsive element	Petroselinum crispum
Cs_ont_4g020050.1	CsWRKY1	GT1-motif	1856	1903	GGTTAA	Light responsive element	Avena sativa
Cs_ont_4g020050.1	CsWRKY1	GT1-motif	1857	1903	GGTTAA	Light responsive element	Arabidopsis thaliana
Cs_ont_4g020050.1	CsWRKY1	A-box	1683	1729	CCGTCC	Cis-acting regulatory element	Petroselinum crispum
Cs_ont_4g020050.1	CsWRKY1	CAAT-box	24	69	CCAAT	Common cis-acting element in promoter and enhancer regions	Pisum sativum
Cs_ont_4g020050.1	CsWRKY1	CAAT-box	228	273	CCAAT	Common cis-acting element in promoter and enhancer regions	Pisum sativum
Cs_ont_4g020050.1	CsWRKY1	CAAT-box	286	331	CCAAT	Common cis-acting element in promoter and enhancer regions	Pisum sativum
Cs_ont_4g020050.1	CsWRKY1	CAAT-box	396	441	CCAAT	Common cis-acting element in promoter and enhancer regions	Pisum sativum
Cs_ont_4g020050.1	CsWRKY1	CAAT-box	520	565	CCAAT	Common cis-acting element in promoter and enhancer regions	Arabidopsis thaliana
Cs_ont_4g020050.1	CsWRKY1	CAAT-box	598	643	CCAAT	Common cis-acting element in promoter and enhancer regions	Pisum sativum
Cs_ont_4g020050.1	CsWRKY1	CAAT-box	994	1039	CCAAT	Common cis-acting element in promoter and enhancer regions	Pisum sativum
Cs_ont_4g020050.1	CsWRKY1	CAAT-box	1082	1131	CCAAT	Common cis-acting element in promoter and enhancer regions	Brassica juncea
Cs_ont_4g020050.1	CsWRKY1	CAAT-box	1084	1129	CCAAT	Common cis-acting element in promoter and enhancer regions	Pisum sativum
Cs_ont_4g020050.1	CsWRKY1	CAAT-box	1164	1209	CCAAT	Common cis-acting element in promoter and enhancer regions	Pisum sativum
Cs_ont_4g020050.1	CsWRKY1	CAAT-box	1315	1360	CCAAT	Common cis-acting element in promoter and enhancer regions	Pisum sativum
Cs_ont_4g020050.1	CsWRKY1	CAAT-box	1337	1382	CCAAT	Common cis-acting element in promoter and enhancer regions	Pisum sativum
Cs_ont_4g020050.1	CsWRKY1	CAAT-box	1403	1448	CCAAT	Common cis-acting element in promoter and enhancer regions	Arabidopsis thaliana
Cs_ont_4g020050.1	CsWRKY1	CAAT-box	1411	1456	CCAAT	Common cis-acting element in promoter and enhancer regions	Arabidopsis thaliana
Cs_ont_4g020050.1	CsWRKY1	CAAT-box	1600	1645	CCAAT	Common cis-acting element in promoter and enhancer regions	Pisum sativum
Cs_ont_4g020050.1	CsWRKY1	CAAT-box	1665	1710	CCAAT	Common cis-acting element in promoter and enhancer regions	Arabidopsis thaliana
Cs_ont_4g020050.1	CsWRKY1	CAAT-box	1695	1740	CCAAT	Common cis-acting element in promoter and enhancer regions	Pisum sativum
Cs_ont_4g020050.1	CsWRKY1	CAAT-box	1875	1920	CCAAT	Common cis-acting element in promoter and enhancer regions	Pisum sativum
Cs_ont_4g020050.1	CsWRKY1	Box 4	71	117	ATTAAT	Part of a conserved DNA module involved in light responsiveness	Petroselinum crispum
Cs_ont_4g020050.1	CsWRKY1	Box 4	1004	1050	ATTAAT	Part of a conserved DNA module involved in light responsiveness	Petroselinum crispum
Cs_ont_4g020050.1	CsWRKY1	Box 4	1523	1569	ATTAAT	Part of a conserved DNA module involved in light responsiveness	Petroselinum crispum
Cs_ont_4g020050.1	CsWRKY1	Box 4	1527	1573	ATTAAT	Part of a conserved DNA module involved in light responsiveness	Petroselinum crispum
Cs_ont_4g020050.1	CsWRKY1	GTGGC-motif	1207	1258	GATTCTGTGGC	Part of a light responsive element	Spinacia oleracea
Cs_ont_4g020050.1	CsWRKY1	G-box	537	583	TACGTG	Cis-acting regulatory element involved in light responsiveness	Zea mays
Cs_ont_4g020050.1	CsWRKY1	3-AF1 binding site	1924	1974	TAAGAGAGGAA	Light responsive element	Solanum tuberosum
Cs_ont_4g020050.1	CsWRKY1	CAT-box	898	944	GCCACT	Cis-acting regulatory element related to meristem expression	Arabidopsis thaliana
Cs_ont_4g020050.1	CsWRKY1	O2-site	1501	1549	GATGA(C/T)(A/G)TG(A/G)	Cis-acting regulatory element involved in zein metabolism regulation	Zea mays
Cs_ont_4g020050.1	CsWRKY1	LTR	357	403	CCGAAA	Cis-acting element involved in low-temperature responsiveness	Hordeum vulgare
Cs_ont_4g020050.1	CsWRKY1	LTR	460	506	CCGAAA	Cis-acting element involved in low-temperature responsiveness	Hordeum vulgare
Cs_ont_4g020050.1	CsWRKY1	LTR	1848	1894	CCGAAA	Cis-acting element involved in low-temperature responsiveness	Hordeum vulgare
Cs_ont_8g010340.1	CsWRKY10	TC-rich repeats	505	554	GTTTTCTTAC	Cis-acting element involved in defense and stress responsiveness	Nicotiana tabacum
Cs_ont_8g010340.1	CsWRKY10	ARE	161	207	AAACCA	Cis-acting regulatory element essential for the anaerobic induction	Zea mays
Cs_ont_8g010340.1	CsWRKY10	A-box	352	398	CCGTCC	Cis-acting regulatory element	Petroselinum crispum
Cs_ont_8g010340.1	CsWRKY10	GT1-motif	79	126	GGTTAA	Light responsive element	Avena sativa
Cs_ont_8g010340.1	CsWRKY10	Box 4	449	495	ATTAAT	Part of a conserved DNA module involved in light responsiveness	Petroselinum crispum
Cs_ont_8g010340.1	CsWRKY10	Box 4	691	737	ATTAAT	Part of a conserved DNA module involved in light responsiveness	Petroselinum crispum
Cs_ont_8g010340.1	CsWRKY10	Box 4	1025	1071	ATTAAT	Part of a conserved DNA module involved in light responsiveness	Petroselinum crispum
Cs_ont_8g010340.1	CsWRKY10	CAAT-box	176	221	CCAAT	Common cis-acting element in promoter and enhancer regions	Arabidopsis thaliana
Cs_ont_8g010340.1	CsWRKY10	CAAT-box	187	232	CCAAT	Common cis-acting element in promoter and enhancer regions	Pisum sativum
Cs_ont_8g010340.1	CsWRKY10	CAAT-box	281	326	CCAAT	Common cis-acting element in promoter and enhancer regions	Pisum sativum
Cs_ont_8g010340.1	CsWRKY10	CAAT-box	317	362	CCAAT	Common cis-acting element in promoter and enhancer regions	Pisum sativum
Cs_ont_8g010340.1	CsWRKY10	CAAT-box	438	483	CCAAT	Common cis-acting element in promoter and enhancer regions	Pisum sativum
Cs_ont_8g010340.1	CsWRKY10	CAAT-box	980	1025	CCAAT	Common cis-acting element in promoter and enhancer regions	Pisum sativum
Cs_ont_8g010340.1	CsWRKY10	CAAT-box	1017	1062	CCAAT	Common cis-acting element in promoter and enhancer regions	Arabidopsis thaliana
Cs_ont_8g010340.1	CsWRKY10	CAAT-box	1110	1155	CCAAT	Common cis-acting element in promoter and enhancer regions	Pisum sativum
Cs_ont_8g010340.1	CsWRKY10	CAAT-box	1252	1297	CCAAT	Common cis-acting element in promoter and enhancer regions	Arabidopsis thaliana
Cs_ont_8g010340.1	CsWRKY10	CAAT-box	1375	1420	CCAAT	Common cis-acting element in promoter and enhancer regions	Arabidopsis thaliana
Cs_ont_8g010340.1	CsWRKY10	CAAT-box	1462	1507	CCAAT	Common cis-acting element in promoter and enhancer regions	Arabidopsis thaliana
Cs_ont_8g010340.1	CsWRKY10	CAAT-box	1609	1654	CCAAT	Common cis-acting element in promoter and enhancer regions	Arabidopsis thaliana
Cs_ont_8g010340.1	CsWRKY10	CAAT-box	1617	1662	CCAAT	Common cis-acting element in promoter and enhancer regions	Arabidopsis thaliana
Cs_ont_8g010340.1	CsWRKY10	CAAT-box	1636	1681	CCAAT	Common cis-acting element in promoter and enhancer regions	Pisum sativum
Cs_ont_8g010340.1	CsWRKY10	Box III	1202	1253	atCATTTTCACt	Protein binding site	Pisum sativum
Cs_ont_8g010340.1	CsWRKY10	MRE	301	348	AACCTAA	MYB binding site involved in light responsiveness	Petroselinum crispum
Cs_ont_8g010340.1	CsWRKY10	circadian	797	846	CAAAGATATC	Cis-acting regulatory element involved in circadian control	Lycopersicon esculentum
Cs_ont_8g010340.1	CsWRKY10	TCT-motif	127	173	TCTTAC	Part of a light responsive element	Arabidopsis thaliana
Cs_ont_8g010340.1	CsWRKY10	TCT-motif	1167	1213	TCTTAC	Part of a light responsive element	Arabidopsis thaliana
Cs_ont_8g010340.1	CsWRKY10	3-AF3 binding site	1001	1051	CACTATCTAAC	Part of a conserved DNA module array (CMA3)	Pisum sativum
Cs_ont_8g010340.1	CsWRKY10	L-box	1855	1906	ATCCCACCTAC	Part of a light responsive element	Petroselinum crispum
Cs_ont_8g010340.1	CsWRKY10	GATA-motif	1700	1749	AAGATAAGATT	Part of a light responsive element	Solanum tuberosum
Cs_ont_8g010340.1	CsWRKY10	AuxRR-core	484	531	GGTCCAT	Cis-acting regulatory element involved in auxin responsiveness	Nicotiana tabacum
Cs_ont_8g010340.1	CsWRKY10	CGTCA-motif	414	459	CGTCA	Cis-acting regulatory element involved in the MeJA-responsiveness	Hordeum vulgare
Cs_ont_8g010340.1	CsWRKY10	CGTCA-motif	435	480	CGTCA	Cis-acting regulatory element involved in the MeJA-responsiveness	Hordeum vulgare
Cs_ont_8g010340.1	CsWRKY10	CGTCA-motif	525	570	CGTCA	Cis-acting regulatory element involved in the MeJA-responsiveness	Hordeum vulgare
Cs_ont_8g010340.1	CsWRKY10	LTR	75	121	CCGAAA	Cis-acting element involved in low-temperature responsiveness	Hordeum vulgare
Cs_ont_8g010340.1	CsWRKY10	CCAAT-box	574	620	CAACGG	MYBHv1 binding site	Hordeum vulgare
Cs_ont_8g010340.1	CsWRKY10	AE-box	676	724	AGAAACAA	Part of a module for light response	Arabidopsis thaliana
Cs_ont_8g010340.1	CsWRKY10	AE-box	1924	1972	AGAAACAA	Part of a module for light response	Arabidopsis thaliana
Cs_ont_8g010340.1	CsWRKY10	TGACG-motif	414	459	TGACG	Cis-acting regulatory element involved in the MeJA-responsiveness	Hordeum vulgare
Cs_ont_8g010340.1	CsWRKY10	TGACG-motif	435	480	TGACG	Cis-acting regulatory element involved in the MeJA-responsiveness	Hordeum vulgare
Cs_ont_8g010340.1	CsWRKY10	TGACG-motif	525	570	TGACG	Cis-acting regulatory element involved in the MeJA-responsiveness	Hordeum vulgare
Cs_ont_2g018890.1	CsWRKY11	GCN4_motif	587	634	TGAGTCA	Cis-regulatory element involved in endosperm expression	Oryza sativa
Cs_ont_2g018890.1	CsWRKY11	GATA-motif	1056	1106	AAGATAAGATT	Part of a light responsive element	Arabidopsis thaliana
Cs_ont_2g018890.1	CsWRKY11	G-Box	757	803	TACGTG	Cis-acting regulatory element involved in light responsiveness	Pisum sativum
Cs_ont_2g018890.1	CsWRKY11	Gap-box	32	81	CAAATGAA(A/G)A	Part of a light responsive element	Arabidopsis thaliana
Cs_ont_2g018890.1	CsWRKY11	MBS	178	224	CAACTG	MYB binding site involved in drought-inducibility	Arabidopsis thaliana
Cs_ont_2g018890.1	CsWRKY11	LTR	13	59	CCGAAA	Cis-acting element involved in low-temperature responsiveness	Hordeum vulgare
Cs_ont_2g018890.1	CsWRKY11	CGTCA-motif	656	701	CGTCA	Cis-acting regulatory element involved in the MeJA-responsiveness	Hordeum vulgare
Cs_ont_2g018890.1	CsWRKY11	CGTCA-motif	1694	1739	CGTCA	Cis-acting regulatory element involved in the MeJA-responsiveness	Hordeum vulgare
Cs_ont_2g018890.1	CsWRKY11	CCAAT-box	583	629	CAACGG	MYBHv1 binding site	Hordeum vulgare
Cs_ont_2g018890.1	CsWRKY11	TGACG-motif	656	701	TGACG	Cis-acting regulatory element involved in the MeJA-responsiveness	Hordeum vulgare
Cs_ont_2g018890.1	CsWRKY11	TGACG-motif	1694	1739	TGACG	Cis-acting regulatory element involved in the MeJA-responsiveness	Hordeum vulgare
Cs_ont_2g018890.1	CsWRKY11	ARE	157	203	AAACCA	Cis-acting regulatory element essential for the anaerobic induction	Zea mays
Cs_ont_2g018890.1	CsWRKY11	W box	741	787	TTGACC	W box	Arabidopsis thaliana
Cs_ont_2g018890.1	CsWRKY11	TC-rich repeats	167	216	GTTTTCTTAC	Cis-acting element involved in defense and stress responsiveness	Nicotiana tabacum
Cs_ont_2g018890.1	CsWRKY11	Box 4	43	89	ATTAAT	Part of a conserved DNA module involved in light responsiveness	Petroselinum crispum
Cs_ont_2g018890.1	CsWRKY11	Box 4	306	352	ATTAAT	Part of a conserved DNA module involved in light responsiveness	Petroselinum crispum
Cs_ont_2g018890.1	CsWRKY11	Box 4	967	1013	ATTAAT	Part of a conserved DNA module involved in light responsiveness	Petroselinum crispum
Cs_ont_2g018890.1	CsWRKY11	Box 4	1621	1667	ATTAAT	Part of a conserved DNA module involved in light responsiveness	Petroselinum crispum
Cs_ont_2g018890.1	CsWRKY11	Box 4	1702	1748	ATTAAT	Part of a conserved DNA module involved in light responsiveness	Petroselinum crispum
Cs_ont_2g018890.1	CsWRKY11	CAAT-box	1	46	CCAAT	Common cis-acting element in promoter and enhancer regions	Pisum sativum
Cs_ont_2g018890.1	CsWRKY11	CAAT-box	32	77	CCAAT	Common cis-acting element in promoter and enhancer regions	Pisum sativum
Cs_ont_2g018890.1	CsWRKY11	CAAT-box	506	551	CCAAT	Common cis-acting element in promoter and enhancer regions	Pisum sativum
Cs_ont_2g018890.1	CsWRKY11	CAAT-box	628	673	CCAAT	Common cis-acting element in promoter and enhancer regions	Arabidopsis thaliana
Cs_ont_2g018890.1	CsWRKY11	CAAT-box	748	793	CCAAT	Common cis-acting element in promoter and enhancer regions	Arabidopsis thaliana
Cs_ont_2g018890.1	CsWRKY11	CAAT-box	786	831	CCAAT	Common cis-acting element in promoter and enhancer regions	Arabidopsis thaliana
Cs_ont_2g018890.1	CsWRKY11	CAAT-box	824	869	CCAAT	Common cis-acting element in promoter and enhancer regions	Pisum sativum
Cs_ont_2g018890.1	CsWRKY11	CAAT-box	848	893	CCAAT	Common cis-acting element in promoter and enhancer regions	Pisum sativum
Cs_ont_2g018890.1	CsWRKY11	CAAT-box	959	1004	CCAAT	Common cis-acting element in promoter and enhancer regions	Pisum sativum
Cs_ont_2g018890.1	CsWRKY11	CAAT-box	1016	1061	CCAAT	Common cis-acting element in promoter and enhancer regions	Pisum sativum
Cs_ont_2g018890.1	CsWRKY11	CAAT-box	1039	1084	CCAAT	Common cis-acting element in promoter and enhancer regions	Pisum sativum
Cs_ont_2g018890.1	CsWRKY11	CAAT-box	1334	1379	CCAAT	Common cis-acting element in promoter and enhancer regions	Pisum sativum
Cs_ont_2g018890.1	CsWRKY11	CAAT-box	1477	1522	CCAAT	Common cis-acting element in promoter and enhancer regions	Arabidopsis thaliana
Cs_ont_2g018890.1	CsWRKY11	CAAT-box	1776	1821	CCAAT	Common cis-acting element in promoter and enhancer regions	Pisum sativum
Cs_ont_2g018890.1	CsWRKY11	CAAT-box	1907	1952	CCAAT	Common cis-acting element in promoter and enhancer regions	Pisum sativum
Cs_ont_2g018890.1	CsWRKY11	TATC-box	1329	1376	TATCCCA	Cis-acting element involved in gibberellin-responsiveness	Oryza sativa
Cs_ont_2g018890.1	CsWRKY11	GT1-motif	143	189	GGTTAA	Light responsive element	Arabidopsis thaliana
Cs_ont_2g018890.1	CsWRKY11	GT1-motif	363	409	GGTTAA	Light responsive element	Arabidopsis thaliana
Cs_ont_2g018890.1	CsWRKY11	AT-rich element	1401	1451	ATAGAAATCAA	Binding site of AT-rich DNA binding protein (ATBP-1)	Glycine max
Cs_ont_2g018890.1	CsWRKY11	G-box	492	538	TACGTG	Cis-acting regulatory element involved in light responsiveness	Arabidopsis thaliana
Cs_ont_2g018890.1	CsWRKY11	G-box	757	803	TACGTG	Cis-acting regulatory element involved in light responsiveness	Arabidopsis thaliana
Cs_ont_2g018890.1	CsWRKY11	ABRE	493	538	ACGTG	Cis-acting element involved in the abscisic acid responsiveness	Arabidopsis thaliana
Cs_ont_2g018890.1	CsWRKY11	ABRE	757	803	ACGTG	Cis-acting element involved in the abscisic acid responsiveness	Arabidopsis thaliana
Cs_ont_2g018890.1	CsWRKY11	ABRE	758	803	ACGTG	Cis-acting element involved in the abscisic acid responsiveness	Arabidopsis thaliana
Cs_ont_2g018890.1	CsWRKY11	CAT-box	524	570	GCCACT	Cis-acting regulatory element related to meristem expression	Arabidopsis thaliana
Cs_ont_2g018890.1	CsWRKY11	CAT-box	843	889	GCCACT	Cis-acting regulatory element related to meristem expression	Arabidopsis thaliana
Cs_ont_2g018890.1	CsWRKY11	AuxRE	193	244	TGTCTCAATAAG	Part of an auxin-responsive element	Glycine max
Cs_ont_2g018890.1	CsWRKY11	O2-site	121	170	GATGA(C/T)(A/G)TG(A/G)	Cis-acting regulatory element involved in zein metabolism regulation	Zea mays
Cs_ont_2g017490.1	CsWRKY12	ACE	174	224	GACACGTATG	Cis-acting element involved in light responsiveness	Petroselinum crispum
Cs_ont_2g017490.1	CsWRKY12	LTR	264	310	CCGAAA	Cis-acting element involved in low-temperature responsiveness	Hordeum vulgare
Cs_ont_2g017490.1	CsWRKY12	LTR	370	416	CCGAAA	Cis-acting element involved in low-temperature responsiveness	Hordeum vulgare
Cs_ont_2g017490.1	CsWRKY12	CGTCA-motif	289	334	CGTCA	Cis-acting regulatory element involved in the MeJA-responsiveness	Hordeum vulgare
Cs_ont_2g017490.1	CsWRKY12	CGTCA-motif	453	498	CGTCA	Cis-acting regulatory element involved in the MeJA-responsiveness	Hordeum vulgare
Cs_ont_2g017490.1	CsWRKY12	CGTCA-motif	713	758	CGTCA	Cis-acting regulatory element involved in the MeJA-responsiveness	Hordeum vulgare
Cs_ont_2g017490.1	CsWRKY12	CGTCA-motif	730	775	CGTCA	Cis-acting regulatory element involved in the MeJA-responsiveness	Hordeum vulgare
Cs_ont_2g017490.1	CsWRKY12	CGTCA-motif	1242	1287	CGTCA	Cis-acting regulatory element involved in the MeJA-responsiveness	Hordeum vulgare
Cs_ont_2g017490.1	CsWRKY12	MBS	49	95	CAACTG	MYB binding site involved in drought-inducibility	Arabidopsis thaliana
Cs_ont_2g017490.1	CsWRKY12	MBS	1768	1814	CAACTG	MYB binding site involved in drought-inducibility	Arabidopsis thaliana
Cs_ont_2g017490.1	CsWRKY12	G-Box	716	762	TACGTG	Cis-acting regulatory element involved in light responsiveness	Pisum sativum
Cs_ont_2g017490.1	CsWRKY12	G-Box	1082	1128	TACGTG	Cis-acting regulatory element involved in light responsiveness	Pisum sativum
Cs_ont_2g017490.1	CsWRKY12	GCN4_motif	1000	1047	TGAGTCA	Cis-regulatory element involved in endosperm expression	Oryza sativa
Cs_ont_2g017490.1	CsWRKY12	ATCT-motif	887	936	AATCTAATCC	Part of a conserved DNA module involved in light responsiveness	Pisum sativum
Cs_ont_2g017490.1	CsWRKY12	TGACG-motif	289	334	TGACG	Cis-acting regulatory element involved in the MeJA-responsiveness	Hordeum vulgare
Cs_ont_2g017490.1	CsWRKY12	TGACG-motif	453	498	TGACG	Cis-acting regulatory element involved in the MeJA-responsiveness	Hordeum vulgare
Cs_ont_2g017490.1	CsWRKY12	TGACG-motif	713	758	TGACG	Cis-acting regulatory element involved in the MeJA-responsiveness	Hordeum vulgare
Cs_ont_2g017490.1	CsWRKY12	TGACG-motif	730	775	TGACG	Cis-acting regulatory element involved in the MeJA-responsiveness	Hordeum vulgare
Cs_ont_2g017490.1	CsWRKY12	TGACG-motif	1242	1287	TGACG	Cis-acting regulatory element involved in the MeJA-responsiveness	Hordeum vulgare
Cs_ont_2g017490.1	CsWRKY12	AE-box	1416	1464	AGAAACAA	Part of a module for light response	Arabidopsis thaliana
Cs_ont_2g017490.1	CsWRKY12	CCAAT-box	1058	1104	CAACGG	MYBHv1 binding site	Hordeum vulgare
Cs_ont_2g017490.1	CsWRKY12	G-box	30	76	TACGTG	Cis-acting regulatory element involved in light responsiveness	Zea mays
Cs_ont_2g017490.1	CsWRKY12	G-box	176	222	TACGTG	Cis-acting regulatory element involved in light responsiveness	Arabidopsis thaliana
Cs_ont_2g017490.1	CsWRKY12	G-box	1067	1113	TACGTG	Cis-acting regulatory element involved in light responsiveness	Arabidopsis thaliana
Cs_ont_2g017490.1	CsWRKY12	G-box	1082	1128	TACGTG	Cis-acting regulatory element involved in light responsiveness	Arabidopsis thaliana
Cs_ont_2g017490.1	CsWRKY12	G-box	1691	1737	TACGTG	Cis-acting regulatory element involved in light responsiveness	Arabidopsis thaliana
Cs_ont_2g017490.1	CsWRKY12	CAAT-box	250	295	CCAAT	Common cis-acting element in promoter and enhancer regions	Pisum sativum
Cs_ont_2g017490.1	CsWRKY12	CAAT-box	403	448	CCAAT	Common cis-acting element in promoter and enhancer regions	Arabidopsis thaliana
Cs_ont_2g017490.1	CsWRKY12	CAAT-box	502	547	CCAAT	Common cis-acting element in promoter and enhancer regions	Pisum sativum
Cs_ont_2g017490.1	CsWRKY12	CAAT-box	655	700	CCAAT	Common cis-acting element in promoter and enhancer regions	Arabidopsis thaliana
Cs_ont_2g017490.1	CsWRKY12	CAAT-box	784	829	CCAAT	Common cis-acting element in promoter and enhancer regions	Arabidopsis thaliana
Cs_ont_2g017490.1	CsWRKY12	CAAT-box	841	886	CCAAT	Common cis-acting element in promoter and enhancer regions	Pisum sativum
Cs_ont_2g017490.1	CsWRKY12	CAAT-box	1213	1258	CCAAT	Common cis-acting element in promoter and enhancer regions	Pisum sativum
Cs_ont_2g017490.1	CsWRKY12	CAAT-box	1286	1334	CCAAT	Common cis-acting element in promoter and enhancer regions	Arabidopsis thaliana
Cs_ont_2g017490.1	CsWRKY12	CAAT-box	1288	1333	CCAAT	Common cis-acting element in promoter and enhancer regions	Arabidopsis thaliana
Cs_ont_2g017490.1	CsWRKY12	CAAT-box	1346	1391	CCAAT	Common cis-acting element in promoter and enhancer regions	Pisum sativum
Cs_ont_2g017490.1	CsWRKY12	CAAT-box	1499	1544	CCAAT	Common cis-acting element in promoter and enhancer regions	Arabidopsis thaliana
Cs_ont_2g017490.1	CsWRKY12	CAAT-box	1519	1564	CCAAT	Common cis-acting element in promoter and enhancer regions	Pisum sativum
Cs_ont_2g017490.1	CsWRKY12	CAAT-box	1715	1760	CCAAT	Common cis-acting element in promoter and enhancer regions	Pisum sativum
Cs_ont_2g017490.1	CsWRKY12	CAAT-box	1730	1775	CCAAT	Common cis-acting element in promoter and enhancer regions	Arabidopsis thaliana
Cs_ont_2g017490.1	CsWRKY12	CAAT-box	1761	1806	CCAAT	Common cis-acting element in promoter and enhancer regions	Arabidopsis thaliana
Cs_ont_2g017490.1	CsWRKY12	Box 4	1202	1248	ATTAAT	Part of a conserved DNA module involved in light responsiveness	Petroselinum crispum
Cs_ont_2g017490.1	CsWRKY12	LAMP-element	490	538	CTTTATCA	Part of a light responsive element	Pisum sativum
Cs_ont_2g017490.1	CsWRKY12	TC-rich repeats	1836	1885	GTTTTCTTAC	Cis-acting element involved in defense and stress responsiveness	Nicotiana tabacum
Cs_ont_2g017490.1	CsWRKY12	W box	642	688	TTGACC	W box	Arabidopsis thaliana
Cs_ont_2g017490.1	CsWRKY12	W box	1790	1836	TTGACC	W box	Arabidopsis thaliana
Cs_ont_2g017490.1	CsWRKY12	O2-site	845	893	GATGA(C/T)(A/G)TG(A/G)	Cis-acting regulatory element involved in zein metabolism regulation	Zea mays
Cs_ont_2g017490.1	CsWRKY12	TCT-motif	471	517	TCTTAC	Part of a light responsive element	Arabidopsis thaliana
Cs_ont_2g017490.1	CsWRKY12	TGA-box	1242	1290	TGACGTAA	Part of an auxin-responsive element	Glycine max
Cs_ont_2g017490.1	CsWRKY12	3-AF1 binding site	594	644	TAAGAGAGGAA	Light responsive element	Solanum tuberosum
Cs_ont_2g017490.1	CsWRKY12	ABRE	173	223	ACGTG	Cis-acting element involved in the abscisic acid responsiveness	Oryza sativa
Cs_ont_2g017490.1	CsWRKY12	ABRE	176	224	ACGTG	Cis-acting element involved in the abscisic acid responsiveness	Oryza sativa
Cs_ont_2g017490.1	CsWRKY12	ABRE	177	222	ACGTG	Cis-acting element involved in the abscisic acid responsiveness	Arabidopsis thaliana
Cs_ont_2g017490.1	CsWRKY12	ABRE	716	761	ACGTG	Cis-acting element involved in the abscisic acid responsiveness	Arabidopsis thaliana
Cs_ont_2g017490.1	CsWRKY12	ABRE	1068	1113	ACGTG	Cis-acting element involved in the abscisic acid responsiveness	Arabidopsis thaliana
Cs_ont_2g017490.1	CsWRKY12	ABRE	1082	1128	ACGTG	Cis-acting element involved in the abscisic acid responsiveness	Arabidopsis thaliana
Cs_ont_2g017490.1	CsWRKY12	ABRE	1083	1128	ACGTG	Cis-acting element involved in the abscisic acid responsiveness	Arabidopsis thaliana
Cs_ont_2g017490.1	CsWRKY12	ABRE	1692	1737	ACGTG	Cis-acting element involved in the abscisic acid responsiveness	Arabidopsis thaliana
Cs_ont_7g025980.1	CsWRKY13	TGA-element	1592	1638	AACGAC	Auxin-responsive element	Brassica oleracea
Cs_ont_7g025980.1	CsWRKY13	TGACG-motif	1636	1681	TGACG	Cis-acting regulatory element involved in the MeJA-responsiveness	Hordeum vulgare
Cs_ont_7g025980.1	CsWRKY13	TC-rich repeats	390	439	GTTTTCTTAC	Cis-acting element involved in defense and stress responsiveness	Nicotiana tabacum
Cs_ont_7g025980.1	CsWRKY13	CAAT-box	145	190	CCAAT	Common cis-acting element in promoter and enhancer regions	Pisum sativum
Cs_ont_7g025980.1	CsWRKY13	CAAT-box	157	202	CCAAT	Common cis-acting element in promoter and enhancer regions	Pisum sativum
Cs_ont_7g025980.1	CsWRKY13	CAAT-box	235	280	CCAAT	Common cis-acting element in promoter and enhancer regions	Pisum sativum
Cs_ont_7g025980.1	CsWRKY13	CAAT-box	315	360	CCAAT	Common cis-acting element in promoter and enhancer regions	Pisum sativum
Cs_ont_7g025980.1	CsWRKY13	CAAT-box	338	383	CCAAT	Common cis-acting element in promoter and enhancer regions	Arabidopsis thaliana
Cs_ont_7g025980.1	CsWRKY13	CAAT-box	587	632	CCAAT	Common cis-acting element in promoter and enhancer regions	Pisum sativum
Cs_ont_7g025980.1	CsWRKY13	CAAT-box	680	725	CCAAT	Common cis-acting element in promoter and enhancer regions	Arabidopsis thaliana
Cs_ont_7g025980.1	CsWRKY13	CAAT-box	809	854	CCAAT	Common cis-acting element in promoter and enhancer regions	Pisum sativum
Cs_ont_7g025980.1	CsWRKY13	CAAT-box	866	911	CCAAT	Common cis-acting element in promoter and enhancer regions	Pisum sativum
Cs_ont_7g025980.1	CsWRKY13	CAAT-box	876	921	CCAAT	Common cis-acting element in promoter and enhancer regions	Pisum sativum
Cs_ont_7g025980.1	CsWRKY13	CAAT-box	949	994	CCAAT	Common cis-acting element in promoter and enhancer regions	Pisum sativum
Cs_ont_7g025980.1	CsWRKY13	CAAT-box	1184	1229	CCAAT	Common cis-acting element in promoter and enhancer regions	Pisum sativum
Cs_ont_7g025980.1	CsWRKY13	CAAT-box	1249	1294	CCAAT	Common cis-acting element in promoter and enhancer regions	Pisum sativum
Cs_ont_7g025980.1	CsWRKY13	CAAT-box	1261	1306	CCAAT	Common cis-acting element in promoter and enhancer regions	Pisum sativum
Cs_ont_7g025980.1	CsWRKY13	CAAT-box	1317	1362	CCAAT	Common cis-acting element in promoter and enhancer regions	Arabidopsis thaliana
Cs_ont_7g025980.1	CsWRKY13	CAAT-box	1570	1615	CCAAT	Common cis-acting element in promoter and enhancer regions	Pisum sativum
Cs_ont_7g025980.1	CsWRKY13	CAAT-box	1573	1618	CCAAT	Common cis-acting element in promoter and enhancer regions	Arabidopsis thaliana
Cs_ont_7g025980.1	CsWRKY13	CAAT-box	1631	1676	CCAAT	Common cis-acting element in promoter and enhancer regions	Pisum sativum
Cs_ont_7g025980.1	CsWRKY13	CAAT-box	1648	1693	CCAAT	Common cis-acting element in promoter and enhancer regions	Pisum sativum
Cs_ont_7g025980.1	CsWRKY13	CAAT-box	1938	1983	CCAAT	Common cis-acting element in promoter and enhancer regions	Arabidopsis thaliana
Cs_ont_7g025980.1	CsWRKY13	ABRE	44	89	ACGTG	Cis-acting element involved in the abscisic acid responsiveness	Arabidopsis thaliana
Cs_ont_7g025980.1	CsWRKY13	ABRE	540	585	ACGTG	Cis-acting element involved in the abscisic acid responsiveness	Arabidopsis thaliana
Cs_ont_7g025980.1	CsWRKY13	ABRE	660	705	ACGTG	Cis-acting element involved in the abscisic acid responsiveness	Arabidopsis thaliana
Cs_ont_7g025980.1	CsWRKY13	ABRE	1424	1469	ACGTG	Cis-acting element involved in the abscisic acid responsiveness	Arabidopsis thaliana
Cs_ont_7g025980.1	CsWRKY13	ABRE	1757	1802	ACGTG	Cis-acting element involved in the abscisic acid responsiveness	Arabidopsis thaliana
Cs_ont_7g025980.1	CsWRKY13	CAT-box	361	407	GCCACT	Cis-acting regulatory element related to meristem expression	Arabidopsis thaliana
Cs_ont_7g025980.1	CsWRKY13	TCT-motif	551	597	TCTTAC	Part of a light responsive element	Arabidopsis thaliana
Cs_ont_7g025980.1	CsWRKY13	O2-site	1497	1546	GATGA(C/T)(A/G)TG(A/G)	Cis-acting regulatory element involved in zein metabolism regulation	Zea mays
Cs_ont_7g025980.1	CsWRKY13	ATCT-motif	1347	1396	AATCTAATCC	Part of a conserved DNA module involved in light responsiveness	Pisum sativum
Cs_ont_7g025980.1	CsWRKY13	G-Box	659	705	TACGTG	Cis-acting regulatory element involved in light responsiveness	Pisum sativum
Cs_ont_7g025980.1	CsWRKY13	G-Box	1756	1802	TACGTG	Cis-acting regulatory element involved in light responsiveness	Pisum sativum
Cs_ont_7g025980.1	CsWRKY13	MBS	1119	1165	CAACTG	MYB binding site involved in drought-inducibility	Arabidopsis thaliana
Cs_ont_7g025980.1	CsWRKY13	CGTCA-motif	1636	1681	CGTCA	Cis-acting regulatory element involved in the MeJA-responsiveness	Hordeum vulgare
Cs_ont_7g025980.1	CsWRKY13	ACE	495	544	GACACGTATG	Cis-acting element involved in light responsiveness	Petroselinum crispum
Cs_ont_7g025980.1	CsWRKY13	W box	66	112	TTGACC	W box	Arabidopsis thaliana
Cs_ont_7g025980.1	CsWRKY13	W box	1065	1111	TTGACC	W box	Arabidopsis thaliana
Cs_ont_7g025980.1	CsWRKY13	W box	1525	1571	TTGACC	W box	Arabidopsis thaliana
Cs_ont_7g025980.1	CsWRKY13	W box	1669	1715	TTGACC	W box	Arabidopsis thaliana
Cs_ont_7g025980.1	CsWRKY13	ARE	335	381	AAACCA	Cis-acting regulatory element essential for the anaerobic induction	Zea mays
Cs_ont_7g025980.1	CsWRKY13	A-box	384	430	CCGTCC	Cis-acting regulatory element	Petroselinum crispum
Cs_ont_7g025980.1	CsWRKY13	Box 4	318	364	ATTAAT	Part of a conserved DNA module involved in light responsiveness	Petroselinum crispum
Cs_ont_7g025980.1	CsWRKY13	Box 4	563	609	ATTAAT	Part of a conserved DNA module involved in light responsiveness	Petroselinum crispum
Cs_ont_7g025980.1	CsWRKY13	Box 4	872	918	ATTAAT	Part of a conserved DNA module involved in light responsiveness	Petroselinum crispum
Cs_ont_7g025980.1	CsWRKY13	Box 4	1737	1783	ATTAAT	Part of a conserved DNA module involved in light responsiveness	Petroselinum crispum
Cs_ont_7g025980.1	CsWRKY13	Box 4	1771	1817	ATTAAT	Part of a conserved DNA module involved in light responsiveness	Petroselinum crispum
Cs_ont_7g025980.1	CsWRKY13	G-box	44	90	TACGTG	Cis-acting regulatory element involved in light responsiveness	Arabidopsis thaliana
Cs_ont_7g025980.1	CsWRKY13	G-box	539	585	TACGTG	Cis-acting regulatory element involved in light responsiveness	Zea mays
Cs_ont_7g025980.1	CsWRKY13	G-box	935	981	TACGTG	Cis-acting regulatory element involved in light responsiveness	Zea mays
Cs_ont_7g025980.1	CsWRKY13	G-box	1421	1470	TACGTG	Cis-acting regulatory element involved in light responsiveness	Brassica oleracea
Cs_ont_7g025980.1	CsWRKY13	G-box	1424	1470	TACGTG	Cis-acting regulatory element involved in light responsiveness	Arabidopsis thaliana
Cs_ont_7g025980.1	CsWRKY13	G-box	1754	1802	TACGTG	Cis-acting regulatory element involved in light responsiveness	Brassica oleracea
Cs_ont_7g025980.1	CsWRKY13	RY-element	1481	1529	CATGCATG	Cis-acting regulatory element involved in seed-specific regulation	Helianthus annuus
Cs_ont_1g011130.1	CsWRKY14	MRE	1204	1251	AACCTAA	MYB binding site involved in light responsiveness	Petroselinum crispum
Cs_ont_1g011130.1	CsWRKY14	CAT-box	1867	1913	GCCACT	Cis-acting regulatory element related to meristem expression	Arabidopsis thaliana
Cs_ont_1g011130.1	CsWRKY14	ABRE	624	669	ACGTG	Cis-acting element involved in the abscisic acid responsiveness	Arabidopsis thaliana
Cs_ont_1g011130.1	CsWRKY14	ABRE	1080	1125	ACGTG	Cis-acting element involved in the abscisic acid responsiveness	Arabidopsis thaliana
Cs_ont_1g011130.1	CsWRKY14	ABRE	1450	1495	ACGTG	Cis-acting element involved in the abscisic acid responsiveness	Arabidopsis thaliana
Cs_ont_1g011130.1	CsWRKY14	circadian	146	195	CAAAGATATC	Cis-acting regulatory element involved in circadian control	Lycopersicon esculentum
Cs_ont_1g011130.1	CsWRKY14	Box 4	271	317	ATTAAT	Part of a conserved DNA module involved in light responsiveness	Petroselinum crispum
Cs_ont_1g011130.1	CsWRKY14	Box 4	394	440	ATTAAT	Part of a conserved DNA module involved in light responsiveness	Petroselinum crispum
Cs_ont_1g011130.1	CsWRKY14	Box 4	1270	1316	ATTAAT	Part of a conserved DNA module involved in light responsiveness	Petroselinum crispum
Cs_ont_1g011130.1	CsWRKY14	Box 4	1280	1326	ATTAAT	Part of a conserved DNA module involved in light responsiveness	Petroselinum crispum
Cs_ont_1g011130.1	CsWRKY14	Box 4	1548	1594	ATTAAT	Part of a conserved DNA module involved in light responsiveness	Petroselinum crispum
Cs_ont_1g011130.1	CsWRKY14	CAAT-box	48	93	CCAAT	Common cis-acting element in promoter and enhancer regions	Pisum sativum
Cs_ont_1g011130.1	CsWRKY14	CAAT-box	163	208	CCAAT	Common cis-acting element in promoter and enhancer regions	Pisum sativum
Cs_ont_1g011130.1	CsWRKY14	CAAT-box	398	443	CCAAT	Common cis-acting element in promoter and enhancer regions	Arabidopsis thaliana
Cs_ont_1g011130.1	CsWRKY14	CAAT-box	452	497	CCAAT	Common cis-acting element in promoter and enhancer regions	Pisum sativum
Cs_ont_1g011130.1	CsWRKY14	CAAT-box	471	516	CCAAT	Common cis-acting element in promoter and enhancer regions	Pisum sativum
Cs_ont_1g011130.1	CsWRKY14	CAAT-box	565	610	CCAAT	Common cis-acting element in promoter and enhancer regions	Pisum sativum
Cs_ont_1g011130.1	CsWRKY14	CAAT-box	1488	1533	CCAAT	Common cis-acting element in promoter and enhancer regions	Arabidopsis thaliana
Cs_ont_1g011130.1	CsWRKY14	CAAT-box	1491	1536	CCAAT	Common cis-acting element in promoter and enhancer regions	Arabidopsis thaliana
Cs_ont_1g011130.1	CsWRKY14	CAAT-box	1683	1728	CCAAT	Common cis-acting element in promoter and enhancer regions	Arabidopsis thaliana
Cs_ont_1g011130.1	CsWRKY14	CAAT-box	1722	1767	CCAAT	Common cis-acting element in promoter and enhancer regions	Pisum sativum
Cs_ont_1g011130.1	CsWRKY14	CAAT-box	1815	1860	CCAAT	Common cis-acting element in promoter and enhancer regions	Pisum sativum
Cs_ont_1g011130.1	CsWRKY14	CAAT-box	1860	1905	CCAAT	Common cis-acting element in promoter and enhancer regions	Pisum sativum
Cs_ont_1g011130.1	CsWRKY14	CAAT-box	1954	1999	CCAAT	Common cis-acting element in promoter and enhancer regions	Pisum sativum
Cs_ont_1g011130.1	CsWRKY14	W box	1515	1561	TTGACC	W box	Arabidopsis thaliana
Cs_ont_1g011130.1	CsWRKY14	W box	1582	1628	TTGACC	W box	Arabidopsis thaliana
Cs_ont_1g011130.1	CsWRKY14	W box	1855	1901	TTGACC	W box	Arabidopsis thaliana
Cs_ont_1g011130.1	CsWRKY14	ARE	474	520	AAACCA	Cis-acting regulatory element essential for the anaerobic induction	Zea mays
Cs_ont_1g011130.1	CsWRKY14	ARE	536	582	AAACCA	Cis-acting regulatory element essential for the anaerobic induction	Zea mays
Cs_ont_1g011130.1	CsWRKY14	ARE	1807	1853	AAACCA	Cis-acting regulatory element essential for the anaerobic induction	Zea mays
Cs_ont_1g011130.1	CsWRKY14	AT1-motif	241	294	AATTATTTTTTATT	Part of a light responsive module	Solanum tuberosum
Cs_ont_1g011130.1	CsWRKY14	G-box	623	669	TACGTG	Cis-acting regulatory element involved in light responsiveness	Arabidopsis thaliana
Cs_ont_1g011130.1	CsWRKY14	chs-CMA1a	1928	1976	TTACTTAA	Part of a light responsive element	Daucus carota
Cs_ont_1g011130.1	CsWRKY14	AE-box	674	722	AGAAACAA	Part of a module for light response	Arabidopsis thaliana
Cs_ont_1g011130.1	CsWRKY14	AE-box	1404	1452	AGAAACAA	Part of a module for light response	Arabidopsis thaliana
Cs_ont_1g011130.1	CsWRKY14	GA-motif	1728	1776	ATAGATAA	Part of a light responsive element	Arabidopsis thaliana
Cs_ont_1g011130.1	CsWRKY14	G-Box	1079	1125	TACGTG	Cis-acting regulatory element involved in light responsiveness	Pisum sativum
Cs_ont_1g011130.1	CsWRKY14	G-Box	1449	1495	TACGTG	Cis-acting regulatory element involved in light responsiveness	Pisum sativum
Cs_ont_1g011130.1	CsWRKY14	ATCT-motif	970	1019	AATCTAATCC	Part of a conserved DNA module involved in light responsiveness	Pisum sativum
Cs_ont_1g011130.1	CsWRKY14	GATA-motif	1742	1792	AAGATAAGATT	Part of a light responsive element	Arabidopsis thaliana
Cs_ont_4g027990.3	CsWRKY15	CAAT-box	43	88	CCAAT	Common cis-acting element in promoter and enhancer regions	Pisum sativum
Cs_ont_4g027990.3	CsWRKY15	CAAT-box	69	114	CCAAT	Common cis-acting element in promoter and enhancer regions	Pisum sativum
Cs_ont_4g027990.3	CsWRKY15	CAAT-box	325	370	CCAAT	Common cis-acting element in promoter and enhancer regions	Pisum sativum
Cs_ont_4g027990.3	CsWRKY15	CAAT-box	344	389	CCAAT	Common cis-acting element in promoter and enhancer regions	Pisum sativum
Cs_ont_4g027990.3	CsWRKY15	CAAT-box	431	476	CCAAT	Common cis-acting element in promoter and enhancer regions	Pisum sativum
Cs_ont_4g027990.3	CsWRKY15	CAAT-box	517	562	CCAAT	Common cis-acting element in promoter and enhancer regions	Arabidopsis thaliana
Cs_ont_4g027990.3	CsWRKY15	CAAT-box	541	586	CCAAT	Common cis-acting element in promoter and enhancer regions	Pisum sativum
Cs_ont_4g027990.3	CsWRKY15	CAAT-box	593	638	CCAAT	Common cis-acting element in promoter and enhancer regions	Pisum sativum
Cs_ont_4g027990.3	CsWRKY15	CAAT-box	804	849	CCAAT	Common cis-acting element in promoter and enhancer regions	Pisum sativum
Cs_ont_4g027990.3	CsWRKY15	CAAT-box	896	941	CCAAT	Common cis-acting element in promoter and enhancer regions	Arabidopsis thaliana
Cs_ont_4g027990.3	CsWRKY15	CAAT-box	932	977	CCAAT	Common cis-acting element in promoter and enhancer regions	Arabidopsis thaliana
Cs_ont_4g027990.3	CsWRKY15	CAAT-box	978	1023	CCAAT	Common cis-acting element in promoter and enhancer regions	Pisum sativum
Cs_ont_4g027990.3	CsWRKY15	CAAT-box	1497	1542	CCAAT	Common cis-acting element in promoter and enhancer regions	Pisum sativum
Cs_ont_4g027990.3	CsWRKY15	CAAT-box	1601	1646	CCAAT	Common cis-acting element in promoter and enhancer regions	Pisum sativum
Cs_ont_4g027990.3	CsWRKY15	CAAT-box	1727	1772	CCAAT	Common cis-acting element in promoter and enhancer regions	Pisum sativum
Cs_ont_4g027990.3	CsWRKY15	CAAT-box	1784	1829	CCAAT	Common cis-acting element in promoter and enhancer regions	Pisum sativum
Cs_ont_4g027990.3	CsWRKY15	CAAT-box	1966	2011	CCAAT	Common cis-acting element in promoter and enhancer regions	Pisum sativum
Cs_ont_4g027990.3	CsWRKY15	Box 4	86	132	ATTAAT	Part of a conserved DNA module involved in light responsiveness	Petroselinum crispum
Cs_ont_4g027990.3	CsWRKY15	Box 4	106	152	ATTAAT	Part of a conserved DNA module involved in light responsiveness	Petroselinum crispum
Cs_ont_4g027990.3	CsWRKY15	Box 4	186	232	ATTAAT	Part of a conserved DNA module involved in light responsiveness	Petroselinum crispum
Cs_ont_4g027990.3	CsWRKY15	Box 4	242	288	ATTAAT	Part of a conserved DNA module involved in light responsiveness	Petroselinum crispum
Cs_ont_4g027990.3	CsWRKY15	Box 4	331	377	ATTAAT	Part of a conserved DNA module involved in light responsiveness	Petroselinum crispum
Cs_ont_4g027990.3	CsWRKY15	GC-motif	707	753	CCCCCG	Enhancer-like element involved in anoxic specific inducibility	Zea mays
Cs_ont_4g027990.3	CsWRKY15	A-box	1224	1270	CCGTCC	Cis-acting regulatory element	Petroselinum crispum
Cs_ont_4g027990.3	CsWRKY15	ARE	421	467	AAACCA	Cis-acting regulatory element essential for the anaerobic induction	Zea mays
Cs_ont_4g027990.3	CsWRKY15	ARE	1361	1407	AAACCA	Cis-acting regulatory element essential for the anaerobic induction	Zea mays
Cs_ont_4g027990.3	CsWRKY15	ARE	1874	1920	AAACCA	Cis-acting regulatory element essential for the anaerobic induction	Zea mays
Cs_ont_4g027990.3	CsWRKY15	W box	1292	1338	TTGACC	W box	Arabidopsis thaliana
Cs_ont_4g027990.3	CsWRKY15	TC-rich repeats	1001	1050	GTTTTCTTAC	Cis-acting element involved in defense and stress responsiveness	Nicotiana tabacum
Cs_ont_4g027990.3	CsWRKY15	G-box	869	917	TACGTG	Cis-acting regulatory element involved in light responsiveness	Brassica oleracea
Cs_ont_4g027990.3	CsWRKY15	G-box	1176	1222	TACGTG	Cis-acting regulatory element involved in light responsiveness	Arabidopsis thaliana
Cs_ont_4g027990.3	CsWRKY15	G-box	1665	1711	TACGTG	Cis-acting regulatory element involved in light responsiveness	Arabidopsis thaliana
Cs_ont_4g027990.3	CsWRKY15	TCA-element	579	628	TCAGAAGAGG	Cis-acting element involved in salicylic acid responsiveness	Nicotiana tabacum
Cs_ont_4g027990.3	CsWRKY15	MRE	1460	1507	AACCTAA	MYB binding site involved in light responsiveness	Petroselinum crispum
Cs_ont_4g027990.3	CsWRKY15	ABRE	872	917	ACGTG	Cis-acting element involved in the abscisic acid responsiveness	Arabidopsis thaliana
Cs_ont_4g027990.3	CsWRKY15	ABRE	1174	1223	ACGTG	Cis-acting element involved in the abscisic acid responsiveness	Hordeum vulgare
Cs_ont_4g027990.3	CsWRKY15	ABRE	1176	1222	ACGTG	Cis-acting element involved in the abscisic acid responsiveness	Arabidopsis thaliana
Cs_ont_4g027990.3	CsWRKY15	ABRE	1177	1222	ACGTG	Cis-acting element involved in the abscisic acid responsiveness	Arabidopsis thaliana
Cs_ont_4g027990.3	CsWRKY15	ABRE	1665	1710	ACGTG	Cis-acting element involved in the abscisic acid responsiveness	Arabidopsis thaliana
Cs_ont_4g027990.3	CsWRKY15	TCT-motif	394	440	TCTTAC	Part of a light responsive element	Arabidopsis thaliana
Cs_ont_4g027990.3	CsWRKY15	TCT-motif	1164	1210	TCTTAC	Part of a light responsive element	Arabidopsis thaliana
Cs_ont_4g027990.3	CsWRKY15	G-Box	871	917	TACGTG	Cis-acting regulatory element involved in light responsiveness	Pisum sativum
Cs_ont_4g027990.3	CsWRKY15	G-Box	1176	1222	TACGTG	Cis-acting regulatory element involved in light responsiveness	Pisum sativum
Cs_ont_4g027990.3	CsWRKY15	ACE	1309	1358	GACACGTATG	Cis-acting element involved in light responsiveness	Petroselinum crispum
Cs_ont_4g027990.3	CsWRKY15	ACE	1663	1712	GACACGTATG	Cis-acting element involved in light responsiveness	Petroselinum crispum
Cs_ont_4g027990.3	CsWRKY15	LTR	1864	1910	CCGAAA	Cis-acting element involved in low-temperature responsiveness	Hordeum vulgare
Cs_ont_4g027990.3	CsWRKY15	LTR	1893	1939	CCGAAA	Cis-acting element involved in low-temperature responsiveness	Hordeum vulgare
Cs_ont_4g027990.3	CsWRKY15	LTR	1973	2019	CCGAAA	Cis-acting element involved in low-temperature responsiveness	Hordeum vulgare
Cs_ont_4g027990.3	CsWRKY15	CGTCA-motif	1021	1066	CGTCA	Cis-acting regulatory element involved in the MeJA-responsiveness	Hordeum vulgare
Cs_ont_4g027990.3	CsWRKY15	CGTCA-motif	1197	1242	CGTCA	Cis-acting regulatory element involved in the MeJA-responsiveness	Hordeum vulgare
Cs_ont_4g027990.3	CsWRKY15	AE-box	256	304	AGAAACAA	Part of a module for light response	Arabidopsis thaliana
Cs_ont_4g027990.3	CsWRKY15	AE-box	1549	1597	AGAAACAA	Part of a module for light response	Arabidopsis thaliana
Cs_ont_4g027990.3	CsWRKY15	CCAAT-box	1080	1126	CAACGG	MYBHv1 binding site	Hordeum vulgare
Cs_ont_4g027990.3	CsWRKY15	TGACG-motif	1021	1066	TGACG	Cis-acting regulatory element involved in the MeJA-responsiveness	Hordeum vulgare
Cs_ont_4g027990.3	CsWRKY15	TGACG-motif	1197	1242	TGACG	Cis-acting regulatory element involved in the MeJA-responsiveness	Hordeum vulgare
Cs_ont_6g001560.1	CsWRKY16	TGACG-motif	1555	1600	TGACG	Cis-acting regulatory element involved in the MeJA-responsiveness	Hordeum vulgare
Cs_ont_6g001560.1	CsWRKY16	AE-box	342	390	AGAAACAA	Part of a module for light response	Arabidopsis thaliana
Cs_ont_6g001560.1	CsWRKY16	CCAAT-box	645	691	CAACGG	MYBHv1 binding site	Hordeum vulgare
Cs_ont_6g001560.1	CsWRKY16	CGTCA-motif	1555	1600	CGTCA	Cis-acting regulatory element involved in the MeJA-responsiveness	Hordeum vulgare
Cs_ont_6g001560.1	CsWRKY16	ACE	329	378	GACACGTATG	Cis-acting element involved in light responsiveness	Petroselinum crispum
Cs_ont_6g001560.1	CsWRKY16	MBS	689	735	CAACTG	MYB binding site involved in drought-inducibility	Arabidopsis thaliana
Cs_ont_6g001560.1	CsWRKY16	TCT-motif	391	437	TCTTAC	Part of a light responsive element	Arabidopsis thaliana
Cs_ont_6g001560.1	CsWRKY16	CAT-box	781	827	GCCACT	Cis-acting regulatory element related to meristem expression	Arabidopsis thaliana
Cs_ont_6g001560.1	CsWRKY16	TCA-element	837	886	TCAGAAGAGG	Cis-acting element involved in salicylic acid responsiveness	Nicotiana tabacum
Cs_ont_6g001560.1	CsWRKY16	AT1-motif	1075	1128	AATTATTTTTTATT	Part of a light responsive module	Solanum tuberosum
Cs_ont_6g001560.1	CsWRKY16	GT1-motif	598	645	GGTTAA	Light responsive element	Avena sativa
Cs_ont_6g001560.1	CsWRKY16	GT1-motif	599	645	GGTTAA	Light responsive element	Arabidopsis thaliana
Cs_ont_6g001560.1	CsWRKY16	GT1-motif	1797	1844	GGTTAA	Light responsive element	Avena sativa
Cs_ont_6g001560.1	CsWRKY16	A-box	1487	1533	CCGTCC	Cis-acting regulatory element	Petroselinum crispum
Cs_ont_6g001560.1	CsWRKY16	Box 4	197	243	ATTAAT	Part of a conserved DNA module involved in light responsiveness	Petroselinum crispum
Cs_ont_6g001560.1	CsWRKY16	Box 4	1353	1399	ATTAAT	Part of a conserved DNA module involved in light responsiveness	Petroselinum crispum
Cs_ont_6g001560.1	CsWRKY16	Box 4	1600	1646	ATTAAT	Part of a conserved DNA module involved in light responsiveness	Petroselinum crispum
Cs_ont_6g001560.1	CsWRKY16	Box 4	1608	1654	ATTAAT	Part of a conserved DNA module involved in light responsiveness	Petroselinum crispum
Cs_ont_6g001560.1	CsWRKY16	Box 4	1667	1713	ATTAAT	Part of a conserved DNA module involved in light responsiveness	Petroselinum crispum
Cs_ont_6g001560.1	CsWRKY16	Box 4	1694	1740	ATTAAT	Part of a conserved DNA module involved in light responsiveness	Petroselinum crispum
Cs_ont_6g001560.1	CsWRKY16	Box 4	1802	1848	ATTAAT	Part of a conserved DNA module involved in light responsiveness	Petroselinum crispum
Cs_ont_6g001560.1	CsWRKY16	CAAT-box	377	422	CCAAT	Common cis-acting element in promoter and enhancer regions	Pisum sativum
Cs_ont_6g001560.1	CsWRKY16	CAAT-box	430	475	CCAAT	Common cis-acting element in promoter and enhancer regions	Pisum sativum
Cs_ont_6g001560.1	CsWRKY16	CAAT-box	668	713	CCAAT	Common cis-acting element in promoter and enhancer regions	Pisum sativum
Cs_ont_6g001560.1	CsWRKY16	CAAT-box	737	782	CCAAT	Common cis-acting element in promoter and enhancer regions	Pisum sativum
Cs_ont_6g001560.1	CsWRKY16	CAAT-box	805	850	CCAAT	Common cis-acting element in promoter and enhancer regions	Pisum sativum
Cs_ont_6g001560.1	CsWRKY16	CAAT-box	933	978	CCAAT	Common cis-acting element in promoter and enhancer regions	Pisum sativum
Cs_ont_6g001560.1	CsWRKY16	CAAT-box	953	998	CCAAT	Common cis-acting element in promoter and enhancer regions	Pisum sativum
Cs_ont_6g001560.1	CsWRKY16	CAAT-box	1086	1131	CCAAT	Common cis-acting element in promoter and enhancer regions	Arabidopsis thaliana
Cs_ont_6g001560.1	CsWRKY16	CAAT-box	1143	1188	CCAAT	Common cis-acting element in promoter and enhancer regions	Pisum sativum
Cs_ont_6g001560.1	CsWRKY16	CAAT-box	1173	1218	CCAAT	Common cis-acting element in promoter and enhancer regions	Pisum sativum
Cs_ont_6g001560.1	CsWRKY16	CAAT-box	1536	1581	CCAAT	Common cis-acting element in promoter and enhancer regions	Pisum sativum
Cs_ont_6g001560.1	CsWRKY16	CAAT-box	1624	1669	CCAAT	Common cis-acting element in promoter and enhancer regions	Pisum sativum
Cs_ont_6g001560.1	CsWRKY16	CAAT-box	1714	1759	CCAAT	Common cis-acting element in promoter and enhancer regions	Pisum sativum
Cs_ont_6g001560.1	CsWRKY16	CAAT-box	1857	1902	CCAAT	Common cis-acting element in promoter and enhancer regions	Arabidopsis thaliana
Cs_ont_6g001560.1	CsWRKY16	CAAT-box	1947	1992	CCAAT	Common cis-acting element in promoter and enhancer regions	Pisum sativum
Cs_ont_6g001560.1	CsWRKY16	CAAT-box	1958	2003	CCAAT	Common cis-acting element in promoter and enhancer regions	Pisum sativum
Cs_ont_6g001560.1	CsWRKY16	W box	765	811	TTGACC	W box	Arabidopsis thaliana
Cs_ont_6g001560.1	CsWRKY16	W box	1362	1408	TTGACC	W box	Arabidopsis thaliana
Cs_ont_6g001560.1	CsWRKY16	W box	1434	1480	TTGACC	W box	Arabidopsis thaliana
Cs_ont_6g001560.1	CsWRKY16	TC-rich repeats	909	958	GTTTTCTTAC	Cis-acting element involved in defense and stress responsiveness	Nicotiana tabacum
Cs_ont_6g001560.1	CsWRKY16	ARE	457	503	AAACCA	Cis-acting regulatory element essential for the anaerobic induction	Zea mays
Cs_ont_6g001560.1	CsWRKY16	ARE	743	789	AAACCA	Cis-acting regulatory element essential for the anaerobic induction	Zea mays
Cs_ont_7g003240.1	CsWRKY17	ABRE	1887	1934	ACGTG	Cis-acting element involved in the abscisic acid responsiveness	Arabidopsis thaliana
Cs_ont_7g003240.1	CsWRKY17	3-AF1 binding site	414	464	TAAGAGAGGAA	Light responsive element	Solanum tuberosum
Cs_ont_7g003240.1	CsWRKY17	TCA-element	1245	1295	TCAGAAGAGG	Cis-acting element involved in salicylic acid responsiveness	Nicotiana tabacum
Cs_ont_7g003240.1	CsWRKY17	chs-CMA1a	1065	1113	TTACTTAA	Part of a light responsive element	Daucus carota
Cs_ont_7g003240.1	CsWRKY17	G-box	708	754	TACGTG	Cis-acting regulatory element involved in light responsiveness	Zea mays
Cs_ont_7g003240.1	CsWRKY17	G-box	1748	1794	TACGTG	Cis-acting regulatory element involved in light responsiveness	Zea mays
Cs_ont_7g003240.1	CsWRKY17	AT1-motif	919	972	AATTATTTTTTATT	Part of a light responsive module	Solanum tuberosum
Cs_ont_7g003240.1	CsWRKY17	chs-CMA2a	401	449	TCACTTGA	Part of a light responsive element	Petroselinum crispum
Cs_ont_7g003240.1	CsWRKY17	TCCC-motif	1285	1332	TCTCCCT	Part of a light responsive element	Spinacia oleracea
Cs_ont_7g003240.1	CsWRKY17	W box	156	202	TTGACC	W box	Arabidopsis thaliana
Cs_ont_7g003240.1	CsWRKY17	W box	167	213	TTGACC	W box	Arabidopsis thaliana
Cs_ont_7g003240.1	CsWRKY17	ARE	96	142	AAACCA	Cis-acting regulatory element essential for the anaerobic induction	Zea mays
Cs_ont_7g003240.1	CsWRKY17	ARE	1361	1407	AAACCA	Cis-acting regulatory element essential for the anaerobic induction	Zea mays
Cs_ont_7g003240.1	CsWRKY17	GT1-motif	979	1025	GGTTAA	Light responsive element	Arabidopsis thaliana
Cs_ont_7g003240.1	CsWRKY17	Box 4	326	372	ATTAAT	Part of a conserved DNA module involved in light responsiveness	Petroselinum crispum
Cs_ont_7g003240.1	CsWRKY17	Box 4	424	470	ATTAAT	Part of a conserved DNA module involved in light responsiveness	Petroselinum crispum
Cs_ont_7g003240.1	CsWRKY17	Box 4	543	589	ATTAAT	Part of a conserved DNA module involved in light responsiveness	Petroselinum crispum
Cs_ont_7g003240.1	CsWRKY17	Box 4	622	668	ATTAAT	Part of a conserved DNA module involved in light responsiveness	Petroselinum crispum
Cs_ont_7g003240.1	CsWRKY17	Box 4	1905	1951	ATTAAT	Part of a conserved DNA module involved in light responsiveness	Petroselinum crispum
Cs_ont_7g003240.1	CsWRKY17	CAAT-box	206	251	CCAAT	Common cis-acting element in promoter and enhancer regions	Pisum sativum
Cs_ont_7g003240.1	CsWRKY17	CAAT-box	244	289	CCAAT	Common cis-acting element in promoter and enhancer regions	Pisum sativum
Cs_ont_7g003240.1	CsWRKY17	CAAT-box	292	337	CCAAT	Common cis-acting element in promoter and enhancer regions	Pisum sativum
Cs_ont_7g003240.1	CsWRKY17	CAAT-box	312	357	CCAAT	Common cis-acting element in promoter and enhancer regions	Pisum sativum
Cs_ont_7g003240.1	CsWRKY17	CAAT-box	508	553	CCAAT	Common cis-acting element in promoter and enhancer regions	Pisum sativum
Cs_ont_7g003240.1	CsWRKY17	CAAT-box	557	602	CCAAT	Common cis-acting element in promoter and enhancer regions	Pisum sativum
Cs_ont_7g003240.1	CsWRKY17	CAAT-box	601	646	CCAAT	Common cis-acting element in promoter and enhancer regions	Pisum sativum
Cs_ont_7g003240.1	CsWRKY17	CAAT-box	976	1021	CCAAT	Common cis-acting element in promoter and enhancer regions	Arabidopsis thaliana
Cs_ont_7g003240.1	CsWRKY17	CAAT-box	1150	1195	CCAAT	Common cis-acting element in promoter and enhancer regions	Arabidopsis thaliana
Cs_ont_7g003240.1	CsWRKY17	CAAT-box	1175	1220	CCAAT	Common cis-acting element in promoter and enhancer regions	Pisum sativum
Cs_ont_7g003240.1	CsWRKY17	CAAT-box	1364	1409	CCAAT	Common cis-acting element in promoter and enhancer regions	Arabidopsis thaliana
Cs_ont_7g003240.1	CsWRKY17	CAAT-box	1446	1491	CCAAT	Common cis-acting element in promoter and enhancer regions	Pisum sativum
Cs_ont_7g003240.1	CsWRKY17	CAAT-box	1677	1722	CCAAT	Common cis-acting element in promoter and enhancer regions	Pisum sativum
Cs_ont_7g003240.1	CsWRKY17	CAAT-box	1687	1732	CCAAT	Common cis-acting element in promoter and enhancer regions	Arabidopsis thaliana
Cs_ont_7g003240.1	CsWRKY17	CAAT-box	1880	1925	CCAAT	Common cis-acting element in promoter and enhancer regions	Pisum sativum
Cs_ont_7g003240.1	CsWRKY17	CAAT-box	1927	1972	CCAAT	Common cis-acting element in promoter and enhancer regions	Pisum sativum
Cs_ont_7g003240.1	CsWRKY17	TGACG-motif	186	231	TGACG	Cis-acting regulatory element involved in the MeJA-responsiveness	Hordeum vulgare
Cs_ont_7g003240.1	CsWRKY17	TGACG-motif	1495	1540	TGACG	Cis-acting regulatory element involved in the MeJA-responsiveness	Hordeum vulgare
Cs_ont_7g003240.1	CsWRKY17	MSA-like	161	210	(T/C)C(T/C)AACGG(T/C)(T/C)A	Cis-acting element involved in cell cycle regulation	Catharanthus roseus
Cs_ont_7g003240.1	CsWRKY17	CGTCA-motif	186	231	CGTCA	Cis-acting regulatory element involved in the MeJA-responsiveness	Hordeum vulgare
Cs_ont_7g003240.1	CsWRKY17	CGTCA-motif	1495	1540	CGTCA	Cis-acting regulatory element involved in the MeJA-responsiveness	Hordeum vulgare
Cs_ont_7g003240.1	CsWRKY17	GATA-motif	273	320	AAGATAAGATT	Part of a light responsive element	Pisum sativum
Cs_ont_5g003720.1	CsWRKY18	TGACG-motif	708	753	TGACG	Cis-acting regulatory element involved in the MeJA-responsiveness	Hordeum vulgare
Cs_ont_5g003720.1	CsWRKY18	TGACG-motif	1360	1405	TGACG	Cis-acting regulatory element involved in the MeJA-responsiveness	Hordeum vulgare
Cs_ont_5g003720.1	CsWRKY18	AE-box	560	608	AGAAACAA	Part of a module for light response	Arabidopsis thaliana
Cs_ont_5g003720.1	CsWRKY18	AE-box	1728	1776	AGAAACAA	Part of a module for light response	Arabidopsis thaliana
Cs_ont_5g003720.1	CsWRKY18	MBS	417	463	CAACTG	MYB binding site involved in drought-inducibility	Arabidopsis thaliana
Cs_ont_5g003720.1	CsWRKY18	AACA_motif	1074	1125	TAACAAACTCCA	Involved in endosperm-specific negative expression	Oryza sativa
Cs_ont_5g003720.1	CsWRKY18	ACE	118	167	GACACGTATG	Cis-acting element involved in light responsiveness	Petroselinum crispum
Cs_ont_5g003720.1	CsWRKY18	CGTCA-motif	708	753	CGTCA	Cis-acting regulatory element involved in the MeJA-responsiveness	Hordeum vulgare
Cs_ont_5g003720.1	CsWRKY18	CGTCA-motif	1360	1405	CGTCA	Cis-acting regulatory element involved in the MeJA-responsiveness	Hordeum vulgare
Cs_ont_5g003720.1	CsWRKY18	GATA-motif	1429	1476	AAGATAAGATT	Part of a light responsive element	Arabidopsis thaliana
Cs_ont_5g003720.1	CsWRKY18	GATA-motif	1897	1946	AAGATAAGATT	Part of a light responsive element	Solanum tuberosum
Cs_ont_5g003720.1	CsWRKY18	G-Box	48	94	TACGTG	Cis-acting regulatory element involved in light responsiveness	Pisum sativum
Cs_ont_5g003720.1	CsWRKY18	ABRE	46	95	ACGTG	Cis-acting element involved in the abscisic acid responsiveness	Triticum aestivum
Cs_ont_5g003720.1	CsWRKY18	ABRE	48	94	ACGTG	Cis-acting element involved in the abscisic acid responsiveness	Arabidopsis thaliana
Cs_ont_5g003720.1	CsWRKY18	ABRE	49	94	ACGTG	Cis-acting element involved in the abscisic acid responsiveness	Arabidopsis thaliana
Cs_ont_5g003720.1	CsWRKY18	CAT-box	1771	1817	GCCACT	Cis-acting regulatory element related to meristem expression	Arabidopsis thaliana
Cs_ont_5g003720.1	CsWRKY18	G-box	47	96	TACGTG	Cis-acting regulatory element involved in light responsiveness	Brassica napus
Cs_ont_5g003720.1	CsWRKY18	G-box	48	94	TACGTG	Cis-acting regulatory element involved in light responsiveness	Arabidopsis thaliana
Cs_ont_5g003720.1	CsWRKY18	ARE	739	785	AAACCA	Cis-acting regulatory element essential for the anaerobic induction	Zea mays
Cs_ont_5g003720.1	CsWRKY18	ARE	1721	1767	AAACCA	Cis-acting regulatory element essential for the anaerobic induction	Zea mays
Cs_ont_5g003720.1	CsWRKY18	W box	470	516	TTGACC	W box	Arabidopsis thaliana
Cs_ont_5g003720.1	CsWRKY18	CAAT-box	9	54	CCAAT	Common cis-acting element in promoter and enhancer regions	Pisum sativum
Cs_ont_5g003720.1	CsWRKY18	CAAT-box	28	73	CCAAT	Common cis-acting element in promoter and enhancer regions	Pisum sativum
Cs_ont_5g003720.1	CsWRKY18	CAAT-box	256	301	CCAAT	Common cis-acting element in promoter and enhancer regions	Arabidopsis thaliana
Cs_ont_5g003720.1	CsWRKY18	CAAT-box	305	350	CCAAT	Common cis-acting element in promoter and enhancer regions	Arabidopsis thaliana
Cs_ont_5g003720.1	CsWRKY18	CAAT-box	375	420	CCAAT	Common cis-acting element in promoter and enhancer regions	Pisum sativum
Cs_ont_5g003720.1	CsWRKY18	CAAT-box	539	584	CCAAT	Common cis-acting element in promoter and enhancer regions	Arabidopsis thaliana
Cs_ont_5g003720.1	CsWRKY18	CAAT-box	580	625	CCAAT	Common cis-acting element in promoter and enhancer regions	Pisum sativum
Cs_ont_5g003720.1	CsWRKY18	CAAT-box	598	643	CCAAT	Common cis-acting element in promoter and enhancer regions	Arabidopsis thaliana
Cs_ont_5g003720.1	CsWRKY18	CAAT-box	666	711	CCAAT	Common cis-acting element in promoter and enhancer regions	Pisum sativum
Cs_ont_5g003720.1	CsWRKY18	CAAT-box	847	892	CCAAT	Common cis-acting element in promoter and enhancer regions	Pisum sativum
Cs_ont_5g003720.1	CsWRKY18	CAAT-box	905	950	CCAAT	Common cis-acting element in promoter and enhancer regions	Pisum sativum
Cs_ont_5g003720.1	CsWRKY18	CAAT-box	1056	1101	CCAAT	Common cis-acting element in promoter and enhancer regions	Pisum sativum
Cs_ont_5g003720.1	CsWRKY18	CAAT-box	1088	1133	CCAAT	Common cis-acting element in promoter and enhancer regions	Pisum sativum
Cs_ont_5g003720.1	CsWRKY18	CAAT-box	1139	1184	CCAAT	Common cis-acting element in promoter and enhancer regions	Pisum sativum
Cs_ont_5g003720.1	CsWRKY18	CAAT-box	1149	1194	CCAAT	Common cis-acting element in promoter and enhancer regions	Pisum sativum
Cs_ont_5g003720.1	CsWRKY18	CAAT-box	1439	1487	CCAAT	Common cis-acting element in promoter and enhancer regions	Arabidopsis thaliana
Cs_ont_5g003720.1	CsWRKY18	CAAT-box	1440	1485	CCAAT	Common cis-acting element in promoter and enhancer regions	Arabidopsis thaliana
Cs_ont_5g003720.1	CsWRKY18	CAAT-box	1598	1643	CCAAT	Common cis-acting element in promoter and enhancer regions	Pisum sativum
Cs_ont_5g003720.1	CsWRKY18	CAAT-box	1615	1660	CCAAT	Common cis-acting element in promoter and enhancer regions	Arabidopsis thaliana
Cs_ont_5g003720.1	CsWRKY18	CAAT-box	1694	1741	CCAAT	Common cis-acting element in promoter and enhancer regions	Petunia hybrida
Cs_ont_5g003720.1	CsWRKY18	Box 4	405	451	ATTAAT	Part of a conserved DNA module involved in light responsiveness	Petroselinum crispum
Cs_ont_5g003720.1	CsWRKY18	Box 4	787	833	ATTAAT	Part of a conserved DNA module involved in light responsiveness	Petroselinum crispum
Cs_ont_5g003720.1	CsWRKY18	GC-motif	715	761	CCCCCG	Enhancer-like element involved in anoxic specific inducibility	Zea mays
Cs_ont_5g003720.1	CsWRKY18	GT1-motif	1234	1280	GGTTAA	Light responsive element	Arabidopsis thaliana
Cs_ont_5g003720.1	CsWRKY18	GT1-motif	1247	1294	GGTTAA	Light responsive element	Avena sativa
Cs_ont_4g019270.1	CsWRKY19	A-box	788	834	CCGTCC	Cis-acting regulatory element	Petroselinum crispum
Cs_ont_4g019270.1	CsWRKY19	GT1-motif	1609	1655	GGTTAA	Light responsive element	Arabidopsis thaliana
Cs_ont_4g019270.1	CsWRKY19	Box 4	219	265	ATTAAT	Part of a conserved DNA module involved in light responsiveness	Petroselinum crispum
Cs_ont_4g019270.1	CsWRKY19	Box 4	623	669	ATTAAT	Part of a conserved DNA module involved in light responsiveness	Petroselinum crispum
Cs_ont_4g019270.1	CsWRKY19	Box 4	864	910	ATTAAT	Part of a conserved DNA module involved in light responsiveness	Petroselinum crispum
Cs_ont_4g019270.1	CsWRKY19	Box 4	1004	1050	ATTAAT	Part of a conserved DNA module involved in light responsiveness	Petroselinum crispum
Cs_ont_4g019270.1	CsWRKY19	CAAT-box	12	57	CCAAT	Common cis-acting element in promoter and enhancer regions	Pisum sativum
Cs_ont_4g019270.1	CsWRKY19	CAAT-box	40	85	CCAAT	Common cis-acting element in promoter and enhancer regions	Pisum sativum
Cs_ont_4g019270.1	CsWRKY19	CAAT-box	70	115	CCAAT	Common cis-acting element in promoter and enhancer regions	Pisum sativum
Cs_ont_4g019270.1	CsWRKY19	CAAT-box	137	182	CCAAT	Common cis-acting element in promoter and enhancer regions	Pisum sativum
Cs_ont_4g019270.1	CsWRKY19	CAAT-box	195	240	CCAAT	Common cis-acting element in promoter and enhancer regions	Pisum sativum
Cs_ont_4g019270.1	CsWRKY19	CAAT-box	305	350	CCAAT	Common cis-acting element in promoter and enhancer regions	Pisum sativum
Cs_ont_4g019270.1	CsWRKY19	CAAT-box	411	456	CCAAT	Common cis-acting element in promoter and enhancer regions	Pisum sativum
Cs_ont_4g019270.1	CsWRKY19	CAAT-box	454	499	CCAAT	Common cis-acting element in promoter and enhancer regions	Pisum sativum
Cs_ont_4g019270.1	CsWRKY19	CAAT-box	504	549	CCAAT	Common cis-acting element in promoter and enhancer regions	Pisum sativum
Cs_ont_4g019270.1	CsWRKY19	CAAT-box	541	586	CCAAT	Common cis-acting element in promoter and enhancer regions	Pisum sativum
Cs_ont_4g019270.1	CsWRKY19	CAAT-box	778	823	CCAAT	Common cis-acting element in promoter and enhancer regions	Arabidopsis thaliana
Cs_ont_4g019270.1	CsWRKY19	CAAT-box	905	950	CCAAT	Common cis-acting element in promoter and enhancer regions	Pisum sativum
Cs_ont_4g019270.1	CsWRKY19	CAAT-box	1104	1149	CCAAT	Common cis-acting element in promoter and enhancer regions	Pisum sativum
Cs_ont_4g019270.1	CsWRKY19	CAAT-box	1331	1376	CCAAT	Common cis-acting element in promoter and enhancer regions	Pisum sativum
Cs_ont_4g019270.1	CsWRKY19	CAAT-box	1344	1389	CCAAT	Common cis-acting element in promoter and enhancer regions	Arabidopsis thaliana
Cs_ont_4g019270.1	CsWRKY19	CAAT-box	1475	1520	CCAAT	Common cis-acting element in promoter and enhancer regions	Arabidopsis thaliana
Cs_ont_4g019270.1	CsWRKY19	CAAT-box	1587	1632	CCAAT	Common cis-acting element in promoter and enhancer regions	Pisum sativum
Cs_ont_4g019270.1	CsWRKY19	CAAT-box	1601	1646	CCAAT	Common cis-acting element in promoter and enhancer regions	Pisum sativum
Cs_ont_4g019270.1	CsWRKY19	chs-CMA2a	881	929	TCACTTGA	Part of a light responsive element	Petroselinum crispum
Cs_ont_4g019270.1	CsWRKY19	TCCC-motif	337	384	TCTCCCT	Part of a light responsive element	Spinacia oleracea
Cs_ont_4g019270.1	CsWRKY19	W box	1092	1138	TTGACC	W box	Arabidopsis thaliana
Cs_ont_4g019270.1	CsWRKY19	O2-site	39	87	GATGA(C/T)(A/G)TG(A/G)	Cis-acting regulatory element involved in zein metabolism regulation	Zea mays
Cs_ont_4g019270.1	CsWRKY19	circadian	956	1005	CAAAGATATC	Cis-acting regulatory element involved in circadian control	Lycopersicon esculentum
Cs_ont_4g019270.1	CsWRKY19	TCT-motif	1757	1803	TCTTAC	Part of a light responsive element	Arabidopsis thaliana
Cs_ont_4g019270.1	CsWRKY19	CAT-box	720	766	GCCACT	Cis-acting regulatory element related to meristem expression	Arabidopsis thaliana
Cs_ont_4g019270.1	CsWRKY19	MRE	1205	1252	AACCTAA	MYB binding site involved in light responsiveness	Petroselinum crispum
Cs_ont_4g019270.1	CsWRKY19	MRE	1611	1658	AACCTAA	MYB binding site involved in light responsiveness	Petroselinum crispum
Cs_ont_4g019270.1	CsWRKY19	3-AF1 binding site	1937	1987	TAAGAGAGGAA	Light responsive element	Solanum tuberosum
Cs_ont_4g019270.1	CsWRKY19	CGTCA-motif	672	717	CGTCA	Cis-acting regulatory element involved in the MeJA-responsiveness	Hordeum vulgare
Cs_ont_4g019270.1	CsWRKY19	CGTCA-motif	726	771	CGTCA	Cis-acting regulatory element involved in the MeJA-responsiveness	Hordeum vulgare
Cs_ont_4g019270.1	CsWRKY19	CGTCA-motif	1701	1746	CGTCA	Cis-acting regulatory element involved in the MeJA-responsiveness	Hordeum vulgare
Cs_ont_4g019270.1	CsWRKY19	LTR	1035	1081	CCGAAA	Cis-acting element involved in low-temperature responsiveness	Hordeum vulgare
Cs_ont_4g019270.1	CsWRKY19	ACA-motif	1067	1119	AATCACAACCATA	Part of gapA in (gapA-CMA1) involved with light responsiveness	Arabidopsis thaliana
Cs_ont_4g019270.1	CsWRKY19	AuxRR-core	209	256	GGTCCAT	Cis-acting regulatory element involved in auxin responsiveness	Nicotiana tabacum
Cs_ont_4g019270.1	CsWRKY19	Gap-box	905	954	CAAATGAA(A/G)A	Part of a light responsive element	Arabidopsis thaliana
Cs_ont_4g019270.1	CsWRKY19	ATCT-motif	1007	1056	AATCTAATCC	Part of a conserved DNA module involved in light responsiveness	Pisum sativum
Cs_ont_4g019270.1	CsWRKY19	TGACG-motif	672	717	TGACG	Cis-acting regulatory element involved in the MeJA-responsiveness	Hordeum vulgare
Cs_ont_4g019270.1	CsWRKY19	TGACG-motif	726	771	TGACG	Cis-acting regulatory element involved in the MeJA-responsiveness	Hordeum vulgare
Cs_ont_4g019270.1	CsWRKY19	TGACG-motif	1701	1746	TGACG	Cis-acting regulatory element involved in the MeJA-responsiveness	Hordeum vulgare
Cs_ont_4g019270.1	CsWRKY19	GA-motif	1196	1244	ATAGATAA	Part of a light responsive element	Arabidopsis thaliana
Cs_ont_4g019270.1	CsWRKY19	GA-motif	1244	1292	ATAGATAA	Part of a light responsive element	Arabidopsis thaliana
Cs_ont_4g019270.1	CsWRKY19	AE-box	1769	1817	AGAAACAA	Part of a module for light response	Arabidopsis thaliana
Cs_ont_4g019270.1	CsWRKY19	P-box	1646	1693	CCTTTTG	Gibberellin-responsive element	Oryza sativa
Cs_ont_4g001570.1	CsWRKY2	ARE	835	881	AAACCA	Cis-acting regulatory element essential for the anaerobic induction	Zea mays
Cs_ont_4g001570.1	CsWRKY2	ARE	1360	1406	AAACCA	Cis-acting regulatory element essential for the anaerobic induction	Zea mays
Cs_ont_4g001570.1	CsWRKY2	Box 4	145	191	ATTAAT	Part of a conserved DNA module involved in light responsiveness	Petroselinum crispum
Cs_ont_4g001570.1	CsWRKY2	A-box	1801	1847	CCGTCC	Cis-acting regulatory element	Petroselinum crispum
Cs_ont_4g001570.1	CsWRKY2	G-box	378	426	TACGTG	Cis-acting regulatory element involved in light responsiveness	Brassica napus
Cs_ont_4g001570.1	CsWRKY2	G-box	379	425	TACGTG	Cis-acting regulatory element involved in light responsiveness	Arabidopsis thaliana
Cs_ont_4g001570.1	CsWRKY2	G-box	885	933	TACGTG	Cis-acting regulatory element involved in light responsiveness	Brassica napus
Cs_ont_4g001570.1	CsWRKY2	G-box	886	932	TACGTG	Cis-acting regulatory element involved in light responsiveness	Arabidopsis thaliana
Cs_ont_4g001570.1	CsWRKY2	G-box	1411	1457	TACGTG	Cis-acting regulatory element involved in light responsiveness	Arabidopsis thaliana
Cs_ont_4g001570.1	CsWRKY2	G-box	1455	1501	TACGTG	Cis-acting regulatory element involved in light responsiveness	Arabidopsis thaliana
Cs_ont_4g001570.1	CsWRKY2	G-box	1659	1705	TACGTG	Cis-acting regulatory element involved in light responsiveness	Arabidopsis thaliana
Cs_ont_4g001570.1	CsWRKY2	TCA-element	455	504	TCAGAAGAGG	Cis-acting element involved in salicylic acid responsiveness	Nicotiana tabacum
Cs_ont_4g001570.1	CsWRKY2	GARE-motif	584	631	TCTGTTG	Gibberellin-responsive element	Brassica oleracea
Cs_ont_4g001570.1	CsWRKY2	GCN4_motif	519	566	TGAGTCA	Cis-regulatory element involved in endosperm expression	Oryza sativa
Cs_ont_4g001570.1	CsWRKY2	GCN4_motif	1442	1489	TGAGTCA	Cis-regulatory element involved in endosperm expression	Oryza sativa
Cs_ont_4g001570.1	CsWRKY2	ATCT-motif	781	830	AATCTAATCC	Part of a conserved DNA module involved in light responsiveness	Pisum sativum
Cs_ont_4g001570.1	CsWRKY2	ATCT-motif	1232	1281	AATCTAATCC	Part of a conserved DNA module involved in light responsiveness	Pisum sativum
Cs_ont_4g001570.1	CsWRKY2	G-Box	379	425	TACGTG	Cis-acting regulatory element involved in light responsiveness	Pisum sativum
Cs_ont_4g001570.1	CsWRKY2	G-Box	431	477	TACGTG	Cis-acting regulatory element involved in light responsiveness	Pisum sativum
Cs_ont_4g001570.1	CsWRKY2	G-Box	886	932	TACGTG	Cis-acting regulatory element involved in light responsiveness	Pisum sativum
Cs_ont_4g001570.1	CsWRKY2	G-Box	1411	1457	TACGTG	Cis-acting regulatory element involved in light responsiveness	Pisum sativum
Cs_ont_4g001570.1	CsWRKY2	G-Box	1659	1705	TACGTG	Cis-acting regulatory element involved in light responsiveness	Pisum sativum
Cs_ont_4g001570.1	CsWRKY2	MBS	445	491	CAACTG	MYB binding site involved in drought-inducibility	Arabidopsis thaliana
Cs_ont_4g001570.1	CsWRKY2	ACE	216	265	GACACGTATG	Cis-acting element involved in light responsiveness	Petroselinum crispum
Cs_ont_4g001570.1	CsWRKY2	ACE	1217	1266	GACACGTATG	Cis-acting element involved in light responsiveness	Petroselinum crispum
Cs_ont_4g001570.1	CsWRKY2	CGTCA-motif	1792	1837	CGTCA	Cis-acting regulatory element involved in the MeJA-responsiveness	Hordeum vulgare
Cs_ont_4g001570.1	CsWRKY2	P-box	1165	1212	CCTTTTG	Gibberellin-responsive element	Oryza sativa
Cs_ont_4g001570.1	CsWRKY2	GA-motif	153	201	ATAGATAA	Part of a light responsive element	Arabidopsis thaliana
Cs_ont_4g001570.1	CsWRKY2	TC-rich repeats	238	288	GTTTTCTTAC	Cis-acting element involved in defense and stress responsiveness	Nicotiana tabacum
Cs_ont_4g001570.1	CsWRKY2	CAAT-box	201	246	CCAAT	Common cis-acting element in promoter and enhancer regions	Pisum sativum
Cs_ont_4g001570.1	CsWRKY2	CAAT-box	442	489	CCAAT	Common cis-acting element in promoter and enhancer regions	Petunia hybrida
Cs_ont_4g001570.1	CsWRKY2	CAAT-box	449	496	CCAAT	Common cis-acting element in promoter and enhancer regions	Petunia hybrida
Cs_ont_4g001570.1	CsWRKY2	CAAT-box	613	658	CCAAT	Common cis-acting element in promoter and enhancer regions	Pisum sativum
Cs_ont_4g001570.1	CsWRKY2	CAAT-box	900	945	CCAAT	Common cis-acting element in promoter and enhancer regions	Pisum sativum
Cs_ont_4g001570.1	CsWRKY2	CAAT-box	914	959	CCAAT	Common cis-acting element in promoter and enhancer regions	Pisum sativum
Cs_ont_4g001570.1	CsWRKY2	CAAT-box	1425	1470	CCAAT	Common cis-acting element in promoter and enhancer regions	Pisum sativum
Cs_ont_4g001570.1	CsWRKY2	CAAT-box	1439	1484	CCAAT	Common cis-acting element in promoter and enhancer regions	Pisum sativum
Cs_ont_4g001570.1	CsWRKY2	CAAT-box	1541	1586	CCAAT	Common cis-acting element in promoter and enhancer regions	Pisum sativum
Cs_ont_4g001570.1	CsWRKY2	CAAT-box	1608	1653	CCAAT	Common cis-acting element in promoter and enhancer regions	Pisum sativum
Cs_ont_4g001570.1	CsWRKY2	CAAT-box	1640	1685	CCAAT	Common cis-acting element in promoter and enhancer regions	Pisum sativum
Cs_ont_4g001570.1	CsWRKY2	CAAT-box	1666	1711	CCAAT	Common cis-acting element in promoter and enhancer regions	Pisum sativum
Cs_ont_4g001570.1	CsWRKY2	CAAT-box	1713	1758	CCAAT	Common cis-acting element in promoter and enhancer regions	Arabidopsis thaliana
Cs_ont_4g001570.1	CsWRKY2	CAAT-box	1720	1765	CCAAT	Common cis-acting element in promoter and enhancer regions	Pisum sativum
Cs_ont_4g001570.1	CsWRKY2	CAAT-box	1786	1831	CCAAT	Common cis-acting element in promoter and enhancer regions	Arabidopsis thaliana
Cs_ont_4g001570.1	CsWRKY2	CAAT-box	1952	1997	CCAAT	Common cis-acting element in promoter and enhancer regions	Pisum sativum
Cs_ont_4g001570.1	CsWRKY2	CAAT-box	1974	2019	CCAAT	Common cis-acting element in promoter and enhancer regions	Pisum sativum
Cs_ont_4g001570.1	CsWRKY2	ABRE	379	425	ACGTG	Cis-acting element involved in the abscisic acid responsiveness	Arabidopsis thaliana
Cs_ont_4g001570.1	CsWRKY2	ABRE	380	425	ACGTG	Cis-acting element involved in the abscisic acid responsiveness	Arabidopsis thaliana
Cs_ont_4g001570.1	CsWRKY2	ABRE	432	477	ACGTG	Cis-acting element involved in the abscisic acid responsiveness	Arabidopsis thaliana
Cs_ont_4g001570.1	CsWRKY2	ABRE	886	932	ACGTG	Cis-acting element involved in the abscisic acid responsiveness	Arabidopsis thaliana
Cs_ont_4g001570.1	CsWRKY2	ABRE	887	932	ACGTG	Cis-acting element involved in the abscisic acid responsiveness	Arabidopsis thaliana
Cs_ont_4g001570.1	CsWRKY2	ABRE	1411	1457	ACGTG	Cis-acting element involved in the abscisic acid responsiveness	Arabidopsis thaliana
Cs_ont_4g001570.1	CsWRKY2	ABRE	1412	1457	ACGTG	Cis-acting element involved in the abscisic acid responsiveness	Arabidopsis thaliana
Cs_ont_4g001570.1	CsWRKY2	ABRE	1456	1501	ACGTG	Cis-acting element involved in the abscisic acid responsiveness	Arabidopsis thaliana
Cs_ont_4g001570.1	CsWRKY2	ABRE	1659	1705	ACGTG	Cis-acting element involved in the abscisic acid responsiveness	Arabidopsis thaliana
Cs_ont_4g001570.1	CsWRKY2	ABRE	1660	1705	ACGTG	Cis-acting element involved in the abscisic acid responsiveness	Arabidopsis thaliana
Cs_ont_4g001570.1	CsWRKY2	TCT-motif	285	331	TCTTAC	Part of a light responsive element	Arabidopsis thaliana
Cs_ont_4g001570.1	CsWRKY2	TCT-motif	696	742	TCTTAC	Part of a light responsive element	Arabidopsis thaliana
Cs_ont_4g001570.1	CsWRKY2	TCT-motif	1116	1162	TCTTAC	Part of a light responsive element	Arabidopsis thaliana
Cs_ont_4g001570.1	CsWRKY2	TCT-motif	1216	1262	TCTTAC	Part of a light responsive element	Arabidopsis thaliana
Cs_ont_4g001570.1	CsWRKY2	AuxRR-core	955	1002	GGTCCAT	Cis-acting regulatory element involved in auxin responsiveness	Nicotiana tabacum
Cs_ont_4g001570.1	CsWRKY2	LTR	650	696	CCGAAA	Cis-acting element involved in low-temperature responsiveness	Hordeum vulgare
Cs_ont_4g001570.1	CsWRKY2	AE-box	333	381	AGAAACAA	Part of a module for light response	Arabidopsis thaliana
Cs_ont_4g001570.1	CsWRKY2	AE-box	1484	1532	AGAAACAA	Part of a module for light response	Arabidopsis thaliana
Cs_ont_4g001570.1	CsWRKY2	TGACG-motif	1792	1837	TGACG	Cis-acting regulatory element involved in the MeJA-responsiveness	Hordeum vulgare
Cs_ont_2g008680.1	CsWRKY20	TGACG-motif	2	47	TGACG	Cis-acting regulatory element involved in the MeJA-responsiveness	Hordeum vulgare
Cs_ont_2g008680.1	CsWRKY20	CGTCA-motif	2	47	CGTCA	Cis-acting regulatory element involved in the MeJA-responsiveness	Hordeum vulgare
Cs_ont_2g008680.1	CsWRKY20	MBS	1473	1519	CAACTG	MYB binding site involved in drought-inducibility	Arabidopsis thaliana
Cs_ont_2g008680.1	CsWRKY20	GATA-motif	286	336	AAGATAAGATT	Part of a light responsive element	Solanum tuberosum
Cs_ont_2g008680.1	CsWRKY20	TCT-motif	258	304	TCTTAC	Part of a light responsive element	Arabidopsis thaliana
Cs_ont_2g008680.1	CsWRKY20	I-box	286	335	cGATAAGGCG	Part of a light responsive element	Arabidopsis thaliana
Cs_ont_2g008680.1	CsWRKY20	I-box	933	982	cGATAAGGCG	Part of a light responsive element	Solanum tuberosum
Cs_ont_2g008680.1	CsWRKY20	CAAT-box	141	186	CCAAT	Common cis-acting element in promoter and enhancer regions	Pisum sativum
Cs_ont_2g008680.1	CsWRKY20	CAAT-box	220	265	CCAAT	Common cis-acting element in promoter and enhancer regions	Arabidopsis thaliana
Cs_ont_2g008680.1	CsWRKY20	CAAT-box	254	299	CCAAT	Common cis-acting element in promoter and enhancer regions	Pisum sativum
Cs_ont_2g008680.1	CsWRKY20	CAAT-box	311	356	CCAAT	Common cis-acting element in promoter and enhancer regions	Arabidopsis thaliana
Cs_ont_2g008680.1	CsWRKY20	CAAT-box	320	365	CCAAT	Common cis-acting element in promoter and enhancer regions	Pisum sativum
Cs_ont_2g008680.1	CsWRKY20	CAAT-box	626	671	CCAAT	Common cis-acting element in promoter and enhancer regions	Pisum sativum
Cs_ont_2g008680.1	CsWRKY20	CAAT-box	817	862	CCAAT	Common cis-acting element in promoter and enhancer regions	Pisum sativum
Cs_ont_2g008680.1	CsWRKY20	CAAT-box	841	886	CCAAT	Common cis-acting element in promoter and enhancer regions	Pisum sativum
Cs_ont_2g008680.1	CsWRKY20	CAAT-box	928	973	CCAAT	Common cis-acting element in promoter and enhancer regions	Pisum sativum
Cs_ont_2g008680.1	CsWRKY20	CAAT-box	964	1009	CCAAT	Common cis-acting element in promoter and enhancer regions	Pisum sativum
Cs_ont_2g008680.1	CsWRKY20	CAAT-box	1154	1199	CCAAT	Common cis-acting element in promoter and enhancer regions	Pisum sativum
Cs_ont_2g008680.1	CsWRKY20	CAAT-box	1484	1529	CCAAT	Common cis-acting element in promoter and enhancer regions	Pisum sativum
Cs_ont_2g008680.1	CsWRKY20	CAAT-box	1492	1537	CCAAT	Common cis-acting element in promoter and enhancer regions	Pisum sativum
Cs_ont_2g008680.1	CsWRKY20	CAAT-box	1526	1571	CCAAT	Common cis-acting element in promoter and enhancer regions	Pisum sativum
Cs_ont_2g008680.1	CsWRKY20	Box 4	80	126	ATTAAT	Part of a conserved DNA module involved in light responsiveness	Petroselinum crispum
Cs_ont_2g008680.1	CsWRKY20	Box 4	629	675	ATTAAT	Part of a conserved DNA module involved in light responsiveness	Petroselinum crispum
Cs_ont_2g008680.1	CsWRKY20	Box 4	829	875	ATTAAT	Part of a conserved DNA module involved in light responsiveness	Petroselinum crispum
Cs_ont_2g008680.1	CsWRKY20	Box 4	833	879	ATTAAT	Part of a conserved DNA module involved in light responsiveness	Petroselinum crispum
Cs_ont_2g008680.1	CsWRKY20	Box 4	1529	1575	ATTAAT	Part of a conserved DNA module involved in light responsiveness	Petroselinum crispum
Cs_ont_2g008680.1	CsWRKY20	Box 4	1565	1611	ATTAAT	Part of a conserved DNA module involved in light responsiveness	Petroselinum crispum
Cs_ont_2g008680.1	CsWRKY20	TC-rich repeats	642	691	GTTTTCTTAC	Cis-acting element involved in defense and stress responsiveness	Nicotiana tabacum
Cs_ont_2g008680.1	CsWRKY20	TC-rich repeats	1753	1802	GTTTTCTTAC	Cis-acting element involved in defense and stress responsiveness	Nicotiana tabacum
Cs_ont_2g008680.1	CsWRKY20	W box	1486	1532	TTGACC	W box	Arabidopsis thaliana
Cs_ont_2g008680.1	CsWRKY20	ARE	456	502	AAACCA	Cis-acting regulatory element essential for the anaerobic induction	Zea mays
Cs_ont_2g008680.1	CsWRKY20	ARE	1026	1072	AAACCA	Cis-acting regulatory element essential for the anaerobic induction	Zea mays
Cs_ont_2g008680.1	CsWRKY20	ARE	1381	1427	AAACCA	Cis-acting regulatory element essential for the anaerobic induction	Zea mays
Cs_ont_7g027310.6	CsWRKY21	MBS	1684	1730	CAACTG	MYB binding site involved in drought-inducibility	Arabidopsis thaliana
Cs_ont_7g027310.6	CsWRKY21	CGTCA-motif	515	560	CGTCA	Cis-acting regulatory element involved in the MeJA-responsiveness	Hordeum vulgare
Cs_ont_7g027310.6	CsWRKY21	CGTCA-motif	636	681	CGTCA	Cis-acting regulatory element involved in the MeJA-responsiveness	Hordeum vulgare
Cs_ont_7g027310.6	CsWRKY21	CGTCA-motif	1688	1733	CGTCA	Cis-acting regulatory element involved in the MeJA-responsiveness	Hordeum vulgare
Cs_ont_7g027310.6	CsWRKY21	LTR	557	603	CCGAAA	Cis-acting element involved in low-temperature responsiveness	Hordeum vulgare
Cs_ont_7g027310.6	CsWRKY21	LTR	1574	1620	CCGAAA	Cis-acting element involved in low-temperature responsiveness	Hordeum vulgare
Cs_ont_7g027310.6	CsWRKY21	GATA-motif	1057	1106	AAGATAAGATT	Part of a light responsive element	Solanum tuberosum
Cs_ont_7g027310.6	CsWRKY21	GATA-motif	1884	1931	AAGATAAGATT	Part of a light responsive element	Pisum sativum
Cs_ont_7g027310.6	CsWRKY21	TGACG-motif	515	560	TGACG	Cis-acting regulatory element involved in the MeJA-responsiveness	Hordeum vulgare
Cs_ont_7g027310.6	CsWRKY21	TGACG-motif	636	681	TGACG	Cis-acting regulatory element involved in the MeJA-responsiveness	Hordeum vulgare
Cs_ont_7g027310.6	CsWRKY21	TGACG-motif	1688	1733	TGACG	Cis-acting regulatory element involved in the MeJA-responsiveness	Hordeum vulgare
Cs_ont_7g027310.6	CsWRKY21	CCAAT-box	717	763	CAACGG	MYBHv1 binding site	Hordeum vulgare
Cs_ont_7g027310.6	CsWRKY21	CCAAT-box	728	774	CAACGG	MYBHv1 binding site	Hordeum vulgare
Cs_ont_7g027310.6	CsWRKY21	AT-rich element	187	237	ATAGAAATCAA	Binding site of AT-rich DNA binding protein (ATBP-1)	Glycine max
Cs_ont_7g027310.6	CsWRKY21	GTGGC-motif	589	639	GATTCTGTGGC	Part of a light responsive element	Spinacia oleracea
Cs_ont_7g027310.6	CsWRKY21	W box	426	472	TTGACC	W box	Arabidopsis thaliana
Cs_ont_7g027310.6	CsWRKY21	LAMP-element	290	338	CTTTATCA	Part of a light responsive element	Pisum sativum
Cs_ont_7g027310.6	CsWRKY21	ARE	97	143	AAACCA	Cis-acting regulatory element essential for the anaerobic induction	Zea mays
Cs_ont_7g027310.6	CsWRKY21	ARE	1256	1302	AAACCA	Cis-acting regulatory element essential for the anaerobic induction	Zea mays
Cs_ont_7g027310.6	CsWRKY21	A-box	337	383	CCGTCC	Cis-acting regulatory element	Petroselinum crispum
Cs_ont_7g027310.6	CsWRKY21	Box 4	2	48	ATTAAT	Part of a conserved DNA module involved in light responsiveness	Petroselinum crispum
Cs_ont_7g027310.6	CsWRKY21	Box 4	186	232	ATTAAT	Part of a conserved DNA module involved in light responsiveness	Petroselinum crispum
Cs_ont_7g027310.6	CsWRKY21	Box 4	1168	1214	ATTAAT	Part of a conserved DNA module involved in light responsiveness	Petroselinum crispum
Cs_ont_7g027310.6	CsWRKY21	Box 4	1620	1666	ATTAAT	Part of a conserved DNA module involved in light responsiveness	Petroselinum crispum
Cs_ont_7g027310.6	CsWRKY21	CAAT-box	51	96	CCAAT	Common cis-acting element in promoter and enhancer regions	Pisum sativum
Cs_ont_7g027310.6	CsWRKY21	CAAT-box	235	280	CCAAT	Common cis-acting element in promoter and enhancer regions	Pisum sativum
Cs_ont_7g027310.6	CsWRKY21	CAAT-box	298	343	CCAAT	Common cis-acting element in promoter and enhancer regions	Pisum sativum
Cs_ont_7g027310.6	CsWRKY21	CAAT-box	712	757	CCAAT	Common cis-acting element in promoter and enhancer regions	Pisum sativum
Cs_ont_7g027310.6	CsWRKY21	CAAT-box	768	813	CCAAT	Common cis-acting element in promoter and enhancer regions	Pisum sativum
Cs_ont_7g027310.6	CsWRKY21	CAAT-box	877	922	CCAAT	Common cis-acting element in promoter and enhancer regions	Pisum sativum
Cs_ont_7g027310.6	CsWRKY21	CAAT-box	954	999	CCAAT	Common cis-acting element in promoter and enhancer regions	Pisum sativum
Cs_ont_7g027310.6	CsWRKY21	CAAT-box	1360	1405	CCAAT	Common cis-acting element in promoter and enhancer regions	Pisum sativum
Cs_ont_7g027310.6	CsWRKY21	CAAT-box	1392	1437	CCAAT	Common cis-acting element in promoter and enhancer regions	Pisum sativum
Cs_ont_7g027310.6	CsWRKY21	CAAT-box	1596	1641	CCAAT	Common cis-acting element in promoter and enhancer regions	Arabidopsis thaliana
Cs_ont_7g027310.6	CsWRKY21	CAAT-box	1760	1805	CCAAT	Common cis-acting element in promoter and enhancer regions	Arabidopsis thaliana
Cs_ont_7g027310.6	CsWRKY21	4cl-CMA2b	682	735	TCTCACCAACCACA	Light responsive element	Solanum tuberosum
Cs_ont_7g027310.6	CsWRKY21	TCT-motif	1450	1496	TCTTAC	Part of a light responsive element	Arabidopsis thaliana
Cs_ont_7g027310.6	CsWRKY21	O2-site	397	446	GATGA(C/T)(A/G)TG(A/G)	Cis-acting regulatory element involved in zein metabolism regulation	Zea mays
Cs_ont_7g027310.6	CsWRKY21	O2-site	530	579	GATGA(C/T)(A/G)TG(A/G)	Cis-acting regulatory element involved in zein metabolism regulation	Zea mays
Cs_ont_7g027310.6	CsWRKY21	AT-rich sequence	1611	1660	TAAAATACT	Element for maximal elicitor-mediated activation (2copies)	Pisum sativum
Cs_ont_7g027310.6	CsWRKY21	CAT-box	613	659	GCCACT	Cis-acting regulatory element related to meristem expression	Arabidopsis thaliana
Cs_ont_7g027310.6	CsWRKY21	CAT-box	840	886	GCCACT	Cis-acting regulatory element related to meristem expression	Arabidopsis thaliana
Cs_ont_7g027310.6	CsWRKY21	CAT-box	851	897	GCCACT	Cis-acting regulatory element related to meristem expression	Arabidopsis thaliana
Cs_ont_7g027310.6	CsWRKY21	I-box	224	273	cGATAAGGCG	Part of a light responsive element	Zea mays
Cs_ont_1g003000.1	CsWRKY22	MSA-like	1639	1688	(T/C)C(T/C)AACGG(T/C)(T/C)A	Cis-acting element involved in cell cycle regulation	Catharanthus roseus
Cs_ont_1g003000.1	CsWRKY22	AE-box	572	620	AGAAACAA	Part of a module for light response	Arabidopsis thaliana
Cs_ont_1g003000.1	CsWRKY22	AE-box	656	704	AGAAACAA	Part of a module for light response	Arabidopsis thaliana
Cs_ont_1g003000.1	CsWRKY22	AE-box	1853	1901	AGAAACAA	Part of a module for light response	Arabidopsis thaliana
Cs_ont_1g003000.1	CsWRKY22	WUN-motif	1548	1597	AAATTTCCT	Wound-responsive element	Brassica oleracea
Cs_ont_1g003000.1	CsWRKY22	MBS	1620	1666	CAACTG	MYB binding site involved in drought-inducibility	Arabidopsis thaliana
Cs_ont_1g003000.1	CsWRKY22	RY-element	705	753	CATGCATG	Cis-acting regulatory element involved in seed-specific regulation	Helianthus annuus
Cs_ont_1g003000.1	CsWRKY22	TCT-motif	1587	1633	TCTTAC	Part of a light responsive element	Arabidopsis thaliana
Cs_ont_1g003000.1	CsWRKY22	MRE	13	60	AACCTAA	MYB binding site involved in light responsiveness	Petroselinum crispum
Cs_ont_1g003000.1	CsWRKY22	MRE	28	75	AACCTAA	MYB binding site involved in light responsiveness	Petroselinum crispum
Cs_ont_1g003000.1	CsWRKY22	CAT-box	1504	1550	GCCACT	Cis-acting regulatory element related to meristem expression	Arabidopsis thaliana
Cs_ont_1g003000.1	CsWRKY22	ABRE	1390	1435	ACGTG	Cis-acting element involved in the abscisic acid responsiveness	Arabidopsis thaliana
Cs_ont_1g003000.1	CsWRKY22	G-box	1390	1436	TACGTG	Cis-acting regulatory element involved in light responsiveness	Arabidopsis thaliana
Cs_ont_1g003000.1	CsWRKY22	G-box	1522	1568	TACGTG	Cis-acting regulatory element involved in light responsiveness	Zea mays
Cs_ont_1g003000.1	CsWRKY22	AT-rich element	1138	1188	ATAGAAATCAA	Binding site of AT-rich DNA binding protein (ATBP-1)	Glycine max
Cs_ont_1g003000.1	CsWRKY22	GT1-motif	11	57	GGTTAA	Light responsive element	Arabidopsis thaliana
Cs_ont_1g003000.1	CsWRKY22	GT1-motif	282	328	GGTTAA	Light responsive element	Arabidopsis thaliana
Cs_ont_1g003000.1	CsWRKY22	CAAT-box	125	170	CCAAT	Common cis-acting element in promoter and enhancer regions	Arabidopsis thaliana
Cs_ont_1g003000.1	CsWRKY22	CAAT-box	136	181	CCAAT	Common cis-acting element in promoter and enhancer regions	Pisum sativum
Cs_ont_1g003000.1	CsWRKY22	CAAT-box	146	191	CCAAT	Common cis-acting element in promoter and enhancer regions	Pisum sativum
Cs_ont_1g003000.1	CsWRKY22	CAAT-box	183	228	CCAAT	Common cis-acting element in promoter and enhancer regions	Pisum sativum
Cs_ont_1g003000.1	CsWRKY22	CAAT-box	328	373	CCAAT	Common cis-acting element in promoter and enhancer regions	Pisum sativum
Cs_ont_1g003000.1	CsWRKY22	CAAT-box	408	453	CCAAT	Common cis-acting element in promoter and enhancer regions	Pisum sativum
Cs_ont_1g003000.1	CsWRKY22	CAAT-box	431	476	CCAAT	Common cis-acting element in promoter and enhancer regions	Pisum sativum
Cs_ont_1g003000.1	CsWRKY22	CAAT-box	689	734	CCAAT	Common cis-acting element in promoter and enhancer regions	Pisum sativum
Cs_ont_1g003000.1	CsWRKY22	CAAT-box	981	1026	CCAAT	Common cis-acting element in promoter and enhancer regions	Pisum sativum
Cs_ont_1g003000.1	CsWRKY22	CAAT-box	1013	1058	CCAAT	Common cis-acting element in promoter and enhancer regions	Pisum sativum
Cs_ont_1g003000.1	CsWRKY22	CAAT-box	1122	1167	CCAAT	Common cis-acting element in promoter and enhancer regions	Pisum sativum
Cs_ont_1g003000.1	CsWRKY22	CAAT-box	1186	1235	CCAAT	Common cis-acting element in promoter and enhancer regions	Brassica juncea
Cs_ont_1g003000.1	CsWRKY22	CAAT-box	1188	1233	CCAAT	Common cis-acting element in promoter and enhancer regions	Pisum sativum
Cs_ont_1g003000.1	CsWRKY22	CAAT-box	1379	1424	CCAAT	Common cis-acting element in promoter and enhancer regions	Pisum sativum
Cs_ont_1g003000.1	CsWRKY22	CAAT-box	1752	1797	CCAAT	Common cis-acting element in promoter and enhancer regions	Pisum sativum
Cs_ont_1g003000.1	CsWRKY22	CAAT-box	1829	1874	CCAAT	Common cis-acting element in promoter and enhancer regions	Pisum sativum
Cs_ont_1g003000.1	CsWRKY22	Box 4	139	185	ATTAAT	Part of a conserved DNA module involved in light responsiveness	Petroselinum crispum
Cs_ont_1g003000.1	CsWRKY22	Box 4	692	738	ATTAAT	Part of a conserved DNA module involved in light responsiveness	Petroselinum crispum
Cs_ont_1g003000.1	CsWRKY22	TC-rich repeats	1583	1632	GTTTTCTTAC	Cis-acting element involved in defense and stress responsiveness	Nicotiana tabacum
Cs_ont_1g003000.1	CsWRKY22	W box	1599	1645	TTGACC	W box	Arabidopsis thaliana
Cs_ont_1g003000.1	CsWRKY22	ARE	398	444	AAACCA	Cis-acting regulatory element essential for the anaerobic induction	Zea mays
Cs_ont_1g003000.1	CsWRKY22	ARE	746	792	AAACCA	Cis-acting regulatory element essential for the anaerobic induction	Zea mays
Cs_ont_1g003000.1	CsWRKY22	ARE	971	1017	AAACCA	Cis-acting regulatory element essential for the anaerobic induction	Zea mays
Cs_ont_4g021820.2	CsWRKY23	TCT-motif	1457	1503	TCTTAC	Part of a light responsive element	Arabidopsis thaliana
Cs_ont_4g021820.2	CsWRKY23	TCT-motif	1577	1623	TCTTAC	Part of a light responsive element	Arabidopsis thaliana
Cs_ont_4g021820.2	CsWRKY23	O2-site	1954	2003	GATGA(C/T)(A/G)TG(A/G)	Cis-acting regulatory element involved in zein metabolism regulation	Zea mays
Cs_ont_4g021820.2	CsWRKY23	ABRE	143	188	ACGTG	Cis-acting element involved in the abscisic acid responsiveness	Arabidopsis thaliana
Cs_ont_4g021820.2	CsWRKY23	3-AF1 binding site	644	694	TAAGAGAGGAA	Light responsive element	Solanum tuberosum
Cs_ont_4g021820.2	CsWRKY23	3-AF1 binding site	844	894	TAAGAGAGGAA	Light responsive element	Solanum tuberosum
Cs_ont_4g021820.2	CsWRKY23	LAMP-element	1377	1425	CTTTATCA	Part of a light responsive element	Pisum sativum
Cs_ont_4g021820.2	CsWRKY23	CAAT-box	47	92	CCAAT	Common cis-acting element in promoter and enhancer regions	Pisum sativum
Cs_ont_4g021820.2	CsWRKY23	CAAT-box	138	183	CCAAT	Common cis-acting element in promoter and enhancer regions	Pisum sativum
Cs_ont_4g021820.2	CsWRKY23	CAAT-box	203	248	CCAAT	Common cis-acting element in promoter and enhancer regions	Pisum sativum
Cs_ont_4g021820.2	CsWRKY23	CAAT-box	374	419	CCAAT	Common cis-acting element in promoter and enhancer regions	Pisum sativum
Cs_ont_4g021820.2	CsWRKY23	CAAT-box	409	454	CCAAT	Common cis-acting element in promoter and enhancer regions	Arabidopsis thaliana
Cs_ont_4g021820.2	CsWRKY23	CAAT-box	447	492	CCAAT	Common cis-acting element in promoter and enhancer regions	Pisum sativum
Cs_ont_4g021820.2	CsWRKY23	CAAT-box	494	539	CCAAT	Common cis-acting element in promoter and enhancer regions	Arabidopsis thaliana
Cs_ont_4g021820.2	CsWRKY23	CAAT-box	555	600	CCAAT	Common cis-acting element in promoter and enhancer regions	Arabidopsis thaliana
Cs_ont_4g021820.2	CsWRKY23	CAAT-box	640	685	CCAAT	Common cis-acting element in promoter and enhancer regions	Pisum sativum
Cs_ont_4g021820.2	CsWRKY23	CAAT-box	688	733	CCAAT	Common cis-acting element in promoter and enhancer regions	Pisum sativum
Cs_ont_4g021820.2	CsWRKY23	CAAT-box	933	978	CCAAT	Common cis-acting element in promoter and enhancer regions	Pisum sativum
Cs_ont_4g021820.2	CsWRKY23	CAAT-box	1153	1198	CCAAT	Common cis-acting element in promoter and enhancer regions	Pisum sativum
Cs_ont_4g021820.2	CsWRKY23	CAAT-box	1269	1314	CCAAT	Common cis-acting element in promoter and enhancer regions	Arabidopsis thaliana
Cs_ont_4g021820.2	CsWRKY23	CAAT-box	1348	1393	CCAAT	Common cis-acting element in promoter and enhancer regions	Pisum sativum
Cs_ont_4g021820.2	CsWRKY23	CAAT-box	1387	1432	CCAAT	Common cis-acting element in promoter and enhancer regions	Pisum sativum
Cs_ont_4g021820.2	CsWRKY23	CAAT-box	1653	1698	CCAAT	Common cis-acting element in promoter and enhancer regions	Pisum sativum
Cs_ont_4g021820.2	CsWRKY23	CAAT-box	1659	1704	CCAAT	Common cis-acting element in promoter and enhancer regions	Pisum sativum
Cs_ont_4g021820.2	CsWRKY23	CAAT-box	1744	1789	CCAAT	Common cis-acting element in promoter and enhancer regions	Pisum sativum
Cs_ont_4g021820.2	CsWRKY23	CAAT-box	1805	1850	CCAAT	Common cis-acting element in promoter and enhancer regions	Pisum sativum
Cs_ont_4g021820.2	CsWRKY23	CAAT-box	1871	1916	CCAAT	Common cis-acting element in promoter and enhancer regions	Arabidopsis thaliana
Cs_ont_4g021820.2	CsWRKY23	TGACG-motif	1867	1912	TGACG	Cis-acting regulatory element involved in the MeJA-responsiveness	Hordeum vulgare
Cs_ont_4g021820.2	CsWRKY23	AE-box	573	621	AGAAACAA	Part of a module for light response	Arabidopsis thaliana
Cs_ont_4g021820.2	CsWRKY23	AE-box	1749	1797	AGAAACAA	Part of a module for light response	Arabidopsis thaliana
Cs_ont_4g021820.2	CsWRKY23	GARE-motif	1435	1482	TCTGTTG	Gibberellin-responsive element	Brassica oleracea
Cs_ont_4g021820.2	CsWRKY23	TCA-element	793	842	TCAGAAGAGG	Cis-acting element involved in salicylic acid responsiveness	Nicotiana tabacum
Cs_ont_4g021820.2	CsWRKY23	TCA-element	1064	1113	TCAGAAGAGG	Cis-acting element involved in salicylic acid responsiveness	Nicotiana tabacum
Cs_ont_4g021820.2	CsWRKY23	TCCC-motif	650	697	TCTCCCT	Part of a light responsive element	Spinacia oleracea
Cs_ont_4g021820.2	CsWRKY23	TCCC-motif	656	703	TCTCCCT	Part of a light responsive element	Spinacia oleracea
Cs_ont_4g021820.2	CsWRKY23	TCCC-motif	904	951	TCTCCCT	Part of a light responsive element	Spinacia oleracea
Cs_ont_4g021820.2	CsWRKY23	W box	1955	2001	TTGACC	W box	Arabidopsis thaliana
Cs_ont_4g021820.2	CsWRKY23	chs-CMA2a	378	426	TCACTTGA	Part of a light responsive element	Petroselinum crispum
Cs_ont_4g021820.2	CsWRKY23	ARE	813	859	AAACCA	Cis-acting regulatory element essential for the anaerobic induction	Zea mays
Cs_ont_4g021820.2	CsWRKY23	ARE	834	880	AAACCA	Cis-acting regulatory element essential for the anaerobic induction	Zea mays
Cs_ont_4g021820.2	CsWRKY23	ARE	1227	1273	AAACCA	Cis-acting regulatory element essential for the anaerobic induction	Zea mays
Cs_ont_4g021820.2	CsWRKY23	ARE	1318	1364	AAACCA	Cis-acting regulatory element essential for the anaerobic induction	Zea mays
Cs_ont_4g021820.2	CsWRKY23	GT1-motif	454	501	GGTTAA	Light responsive element	Avena sativa
Cs_ont_4g021820.2	CsWRKY23	GT1-motif	455	501	GGTTAA	Light responsive element	Arabidopsis thaliana
Cs_ont_4g021820.2	CsWRKY23	Box 4	196	242	ATTAAT	Part of a conserved DNA module involved in light responsiveness	Petroselinum crispum
Cs_ont_4g021820.2	CsWRKY23	Box 4	450	496	ATTAAT	Part of a conserved DNA module involved in light responsiveness	Petroselinum crispum
Cs_ont_4g021820.2	CsWRKY23	GA-motif	1610	1658	ATAGATAA	Part of a light responsive element	Arabidopsis thaliana
Cs_ont_4g021820.2	CsWRKY23	P-box	582	629	CCTTTTG	Gibberellin-responsive element	Oryza sativa
Cs_ont_4g021820.2	CsWRKY23	MBS	1314	1360	CAACTG	MYB binding site involved in drought-inducibility	Arabidopsis thaliana
Cs_ont_4g021820.2	CsWRKY23	CGTCA-motif	1867	1912	CGTCA	Cis-acting regulatory element involved in the MeJA-responsiveness	Hordeum vulgare
Cs_ont_4g021820.2	CsWRKY23	Sp1	528	574	GGGCGG	Light responsive element	Oryza sativa
Cs_ont_4g021820.2	CsWRKY23	G-Box	143	189	TACGTG	Cis-acting regulatory element involved in light responsiveness	Pisum sativum
Cs_ont_6g012890.1	CsWRKY24	CAAT-box	7	52	CCAAT	Common cis-acting element in promoter and enhancer regions	Pisum sativum
Cs_ont_6g012890.1	CsWRKY24	CAAT-box	101	146	CCAAT	Common cis-acting element in promoter and enhancer regions	Pisum sativum
Cs_ont_6g012890.1	CsWRKY24	CAAT-box	137	182	CCAAT	Common cis-acting element in promoter and enhancer regions	Pisum sativum
Cs_ont_6g012890.1	CsWRKY24	CAAT-box	227	272	CCAAT	Common cis-acting element in promoter and enhancer regions	Pisum sativum
Cs_ont_6g012890.1	CsWRKY24	CAAT-box	252	299	CCAAT	Common cis-acting element in promoter and enhancer regions	Petunia hybrida
Cs_ont_6g012890.1	CsWRKY24	CAAT-box	543	588	CCAAT	Common cis-acting element in promoter and enhancer regions	Arabidopsis thaliana
Cs_ont_6g012890.1	CsWRKY24	CAAT-box	563	608	CCAAT	Common cis-acting element in promoter and enhancer regions	Arabidopsis thaliana
Cs_ont_6g012890.1	CsWRKY24	CAAT-box	582	627	CCAAT	Common cis-acting element in promoter and enhancer regions	Pisum sativum
Cs_ont_6g012890.1	CsWRKY24	CAAT-box	601	646	CCAAT	Common cis-acting element in promoter and enhancer regions	Pisum sativum
Cs_ont_6g012890.1	CsWRKY24	CAAT-box	734	779	CCAAT	Common cis-acting element in promoter and enhancer regions	Pisum sativum
Cs_ont_6g012890.1	CsWRKY24	CAAT-box	776	821	CCAAT	Common cis-acting element in promoter and enhancer regions	Arabidopsis thaliana
Cs_ont_6g012890.1	CsWRKY24	CAAT-box	879	924	CCAAT	Common cis-acting element in promoter and enhancer regions	Arabidopsis thaliana
Cs_ont_6g012890.1	CsWRKY24	CAAT-box	904	949	CCAAT	Common cis-acting element in promoter and enhancer regions	Arabidopsis thaliana
Cs_ont_6g012890.1	CsWRKY24	CAAT-box	914	959	CCAAT	Common cis-acting element in promoter and enhancer regions	Pisum sativum
Cs_ont_6g012890.1	CsWRKY24	CAAT-box	922	967	CCAAT	Common cis-acting element in promoter and enhancer regions	Arabidopsis thaliana
Cs_ont_6g012890.1	CsWRKY24	CAAT-box	1502	1547	CCAAT	Common cis-acting element in promoter and enhancer regions	Pisum sativum
Cs_ont_6g012890.1	CsWRKY24	CAAT-box	1924	1969	CCAAT	Common cis-acting element in promoter and enhancer regions	Pisum sativum
Cs_ont_6g012890.1	CsWRKY24	Box 4	553	599	ATTAAT	Part of a conserved DNA module involved in light responsiveness	Petroselinum crispum
Cs_ont_6g012890.1	CsWRKY24	Box 4	1217	1263	ATTAAT	Part of a conserved DNA module involved in light responsiveness	Petroselinum crispum
Cs_ont_6g012890.1	CsWRKY24	RY-element	816	864	CATGCATG	Cis-acting regulatory element involved in seed-specific regulation	Helianthus annuus
Cs_ont_6g012890.1	CsWRKY24	TGA-box	1681	1729	TGACGTAA	Part of an auxin-responsive element	Glycine max
Cs_ont_6g012890.1	CsWRKY24	CAT-box	534	580	GCCACT	Cis-acting regulatory element related to meristem expression	Arabidopsis thaliana
Cs_ont_6g012890.1	CsWRKY24	MBS	78	124	CAACTG	MYB binding site involved in drought-inducibility	Arabidopsis thaliana
Cs_ont_6g012890.1	CsWRKY24	MBS	634	680	CAACTG	MYB binding site involved in drought-inducibility	Arabidopsis thaliana
Cs_ont_6g012890.1	CsWRKY24	MBS	641	687	CAACTG	MYB binding site involved in drought-inducibility	Arabidopsis thaliana
Cs_ont_6g012890.1	CsWRKY24	MBS	958	1004	CAACTG	MYB binding site involved in drought-inducibility	Arabidopsis thaliana
Cs_ont_6g012890.1	CsWRKY24	MBS	977	1023	CAACTG	MYB binding site involved in drought-inducibility	Arabidopsis thaliana
Cs_ont_6g012890.1	CsWRKY24	MBS	1043	1089	CAACTG	MYB binding site involved in drought-inducibility	Arabidopsis thaliana
Cs_ont_6g012890.1	CsWRKY24	MBS	1062	1108	CAACTG	MYB binding site involved in drought-inducibility	Arabidopsis thaliana
Cs_ont_6g012890.1	CsWRKY24	TGA-element	1483	1529	AACGAC	Auxin-responsive element	Brassica oleracea
Cs_ont_6g012890.1	CsWRKY24	LTR	620	666	CCGAAA	Cis-acting element involved in low-temperature responsiveness	Hordeum vulgare
Cs_ont_6g012890.1	CsWRKY24	CGTCA-motif	576	621	CGTCA	Cis-acting regulatory element involved in the MeJA-responsiveness	Hordeum vulgare
Cs_ont_6g012890.1	CsWRKY24	CGTCA-motif	1668	1713	CGTCA	Cis-acting regulatory element involved in the MeJA-responsiveness	Hordeum vulgare
Cs_ont_6g012890.1	CsWRKY24	CGTCA-motif	1681	1726	CGTCA	Cis-acting regulatory element involved in the MeJA-responsiveness	Hordeum vulgare
Cs_ont_6g012890.1	CsWRKY24	CGTCA-motif	1711	1756	CGTCA	Cis-acting regulatory element involved in the MeJA-responsiveness	Hordeum vulgare
Cs_ont_6g012890.1	CsWRKY24	GATA-motif	1580	1629	AAGATAAGATT	Part of a light responsive element	Solanum tuberosum
Cs_ont_6g012890.1	CsWRKY24	GCN4_motif	1462	1509	TGAGTCA	Cis-regulatory element involved in endosperm expression	Oryza sativa
Cs_ont_6g012890.1	CsWRKY24	TGACG-motif	576	621	TGACG	Cis-acting regulatory element involved in the MeJA-responsiveness	Hordeum vulgare
Cs_ont_6g012890.1	CsWRKY24	TGACG-motif	1668	1713	TGACG	Cis-acting regulatory element involved in the MeJA-responsiveness	Hordeum vulgare
Cs_ont_6g012890.1	CsWRKY24	TGACG-motif	1681	1726	TGACG	Cis-acting regulatory element involved in the MeJA-responsiveness	Hordeum vulgare
Cs_ont_6g012890.1	CsWRKY24	TGACG-motif	1711	1756	TGACG	Cis-acting regulatory element involved in the MeJA-responsiveness	Hordeum vulgare
Cs_ont_6g012890.1	CsWRKY24	CCAAT-box	768	814	CAACGG	MYBHv1 binding site	Hordeum vulgare
Cs_ont_6g012890.1	CsWRKY24	CCAAT-box	990	1036	CAACGG	MYBHv1 binding site	Hordeum vulgare
Cs_ont_6g012890.1	CsWRKY24	CCAAT-box	1030	1076	CAACGG	MYBHv1 binding site	Hordeum vulgare
Cs_ont_6g012890.1	CsWRKY24	AE-box	212	260	AGAAACAA	Part of a module for light response	Arabidopsis thaliana
Cs_ont_6g012890.1	CsWRKY24	AE-box	1307	1355	AGAAACAA	Part of a module for light response	Arabidopsis thaliana
Cs_ont_6g012890.1	CsWRKY24	MSA-like	1028	1077	(T/C)C(T/C)AACGG(T/C)(T/C)A	Cis-acting element involved in cell cycle regulation	Catharanthus roseus
Cs_ont_5g047350.2	CsWRKY25	GATA-motif	1338	1388	AAGATAAGATT	Part of a light responsive element	Arabidopsis thaliana
Cs_ont_5g047350.2	CsWRKY25	CGTCA-motif	463	508	CGTCA	Cis-acting regulatory element involved in the MeJA-responsiveness	Hordeum vulgare
Cs_ont_5g047350.2	CsWRKY25	CGTCA-motif	700	745	CGTCA	Cis-acting regulatory element involved in the MeJA-responsiveness	Hordeum vulgare
Cs_ont_5g047350.2	CsWRKY25	AE-box	1637	1685	AGAAACAA	Part of a module for light response	Arabidopsis thaliana
Cs_ont_5g047350.2	CsWRKY25	P-box	602	649	CCTTTTG	Gibberellin-responsive element	Oryza sativa
Cs_ont_5g047350.2	CsWRKY25	TGACG-motif	463	508	TGACG	Cis-acting regulatory element involved in the MeJA-responsiveness	Hordeum vulgare
Cs_ont_5g047350.2	CsWRKY25	TGACG-motif	700	745	TGACG	Cis-acting regulatory element involved in the MeJA-responsiveness	Hordeum vulgare
Cs_ont_5g047350.2	CsWRKY25	Box 4	686	732	ATTAAT	Part of a conserved DNA module involved in light responsiveness	Petroselinum crispum
Cs_ont_5g047350.2	CsWRKY25	GC-motif	543	589	CCCCCG	Enhancer-like element involved in anoxic specific inducibility	Zea mays
Cs_ont_5g047350.2	CsWRKY25	CAAT-box	184	229	CCAAT	Common cis-acting element in promoter and enhancer regions	Pisum sativum
Cs_ont_5g047350.2	CsWRKY25	CAAT-box	294	339	CCAAT	Common cis-acting element in promoter and enhancer regions	Pisum sativum
Cs_ont_5g047350.2	CsWRKY25	CAAT-box	451	496	CCAAT	Common cis-acting element in promoter and enhancer regions	Arabidopsis thaliana
Cs_ont_5g047350.2	CsWRKY25	CAAT-box	483	528	CCAAT	Common cis-acting element in promoter and enhancer regions	Arabidopsis thaliana
Cs_ont_5g047350.2	CsWRKY25	CAAT-box	692	737	CCAAT	Common cis-acting element in promoter and enhancer regions	Pisum sativum
Cs_ont_5g047350.2	CsWRKY25	CAAT-box	827	872	CCAAT	Common cis-acting element in promoter and enhancer regions	Pisum sativum
Cs_ont_5g047350.2	CsWRKY25	CAAT-box	874	919	CCAAT	Common cis-acting element in promoter and enhancer regions	Pisum sativum
Cs_ont_5g047350.2	CsWRKY25	CAAT-box	887	932	CCAAT	Common cis-acting element in promoter and enhancer regions	Pisum sativum
Cs_ont_5g047350.2	CsWRKY25	CAAT-box	1047	1092	CCAAT	Common cis-acting element in promoter and enhancer regions	Pisum sativum
Cs_ont_5g047350.2	CsWRKY25	CAAT-box	1464	1509	CCAAT	Common cis-acting element in promoter and enhancer regions	Pisum sativum
Cs_ont_5g047350.2	CsWRKY25	CAAT-box	1602	1647	CCAAT	Common cis-acting element in promoter and enhancer regions	Arabidopsis thaliana
Cs_ont_5g047350.2	CsWRKY25	CAAT-box	1820	1865	CCAAT	Common cis-acting element in promoter and enhancer regions	Arabidopsis thaliana
Cs_ont_5g047350.2	CsWRKY25	CAAT-box	1825	1870	CCAAT	Common cis-acting element in promoter and enhancer regions	Arabidopsis thaliana
Cs_ont_5g047350.2	CsWRKY25	CAAT-box	1851	1896	CCAAT	Common cis-acting element in promoter and enhancer regions	Pisum sativum
Cs_ont_5g047350.2	CsWRKY25	CAAT-box	1896	1941	CCAAT	Common cis-acting element in promoter and enhancer regions	Pisum sativum
Cs_ont_5g047350.2	CsWRKY25	TATC-box	856	903	TATCCCA	Cis-acting element involved in gibberellin-responsiveness	Oryza sativa
Cs_ont_5g047350.2	CsWRKY25	W box	1598	1644	TTGACC	W box	Arabidopsis thaliana
Cs_ont_5g047350.2	CsWRKY25	ARE	1391	1437	AAACCA	Cis-acting regulatory element essential for the anaerobic induction	Zea mays
Cs_ont_5g047350.2	CsWRKY25	G-box	314	360	TACGTG	Cis-acting regulatory element involved in light responsiveness	Arabidopsis thaliana
Cs_ont_5g047350.2	CsWRKY25	G-box	701	747	TACGTG	Cis-acting regulatory element involved in light responsiveness	Zea mays
Cs_ont_5g047350.2	CsWRKY25	G-box	775	821	TACGTG	Cis-acting regulatory element involved in light responsiveness	Zea mays
Cs_ont_5g047350.2	CsWRKY25	CAT-box	166	212	GCCACT	Cis-acting regulatory element related to meristem expression	Arabidopsis thaliana
Cs_ont_5g047350.2	CsWRKY25	MRE	1112	1159	AACCTAA	MYB binding site involved in light responsiveness	Petroselinum crispum
Cs_ont_5g047350.2	CsWRKY25	GARE-motif	466	513	TCTGTTG	Gibberellin-responsive element	Brassica oleracea
Cs_ont_5g047350.2	CsWRKY25	TCA-element	1580	1629	TCAGAAGAGG	Cis-acting element involved in salicylic acid responsiveness	Nicotiana tabacum
Cs_ont_5g047350.2	CsWRKY25	ABRE	315	360	ACGTG	Cis-acting element involved in the abscisic acid responsiveness	Arabidopsis thaliana
Cs_ont_5g047350.2	CsWRKY25	ABRE	702	747	ACGTG	Cis-acting element involved in the abscisic acid responsiveness	Arabidopsis thaliana
Cs_ont_5g047350.2	CsWRKY25	ABRE	776	821	ACGTG	Cis-acting element involved in the abscisic acid responsiveness	Arabidopsis thaliana
Cs_ont_5g006060.2	CsWRKY26	TGACG-motif	1447	1492	TGACG	Cis-acting regulatory element involved in the MeJA-responsiveness	Hordeum vulgare
Cs_ont_5g006060.2	CsWRKY26	TGACG-motif	1572	1617	TGACG	Cis-acting regulatory element involved in the MeJA-responsiveness	Hordeum vulgare
Cs_ont_5g006060.2	CsWRKY26	TGACG-motif	1777	1822	TGACG	Cis-acting regulatory element involved in the MeJA-responsiveness	Hordeum vulgare
Cs_ont_5g006060.2	CsWRKY26	TGACG-motif	1780	1825	TGACG	Cis-acting regulatory element involved in the MeJA-responsiveness	Hordeum vulgare
Cs_ont_5g006060.2	CsWRKY26	CCAAT-box	923	969	CAACGG	MYBHv1 binding site	Hordeum vulgare
Cs_ont_5g006060.2	CsWRKY26	CGTCA-motif	1447	1492	CGTCA	Cis-acting regulatory element involved in the MeJA-responsiveness	Hordeum vulgare
Cs_ont_5g006060.2	CsWRKY26	CGTCA-motif	1572	1617	CGTCA	Cis-acting regulatory element involved in the MeJA-responsiveness	Hordeum vulgare
Cs_ont_5g006060.2	CsWRKY26	CGTCA-motif	1777	1822	CGTCA	Cis-acting regulatory element involved in the MeJA-responsiveness	Hordeum vulgare
Cs_ont_5g006060.2	CsWRKY26	CGTCA-motif	1780	1825	CGTCA	Cis-acting regulatory element involved in the MeJA-responsiveness	Hordeum vulgare
Cs_ont_5g006060.2	CsWRKY26	MBS	895	941	CAACTG	MYB binding site involved in drought-inducibility	Arabidopsis thaliana
Cs_ont_5g006060.2	CsWRKY26	MBS	1068	1114	CAACTG	MYB binding site involved in drought-inducibility	Arabidopsis thaliana
Cs_ont_5g006060.2	CsWRKY26	MBS	1443	1489	CAACTG	MYB binding site involved in drought-inducibility	Arabidopsis thaliana
Cs_ont_5g006060.2	CsWRKY26	MBS	1910	1956	CAACTG	MYB binding site involved in drought-inducibility	Arabidopsis thaliana
Cs_ont_5g006060.2	CsWRKY26	G-Box	929	975	TACGTG	Cis-acting regulatory element involved in light responsiveness	Pisum sativum
Cs_ont_5g006060.2	CsWRKY26	G-Box	1604	1650	TACGTG	Cis-acting regulatory element involved in light responsiveness	Pisum sativum
Cs_ont_5g006060.2	CsWRKY26	G-Box	1756	1802	TACGTG	Cis-acting regulatory element involved in light responsiveness	Pisum sativum
Cs_ont_5g006060.2	CsWRKY26	Gap-box	235	284	CAAATGAA(A/G)A	Part of a light responsive element	Arabidopsis thaliana
Cs_ont_5g006060.2	CsWRKY26	Sp1	1161	1207	GGGCGG	Light responsive element	Oryza sativa
Cs_ont_5g006060.2	CsWRKY26	O2-site	1445	1494	GATGA(C/T)(A/G)TG(A/G)	Cis-acting regulatory element involved in zein metabolism regulation	Zea mays
Cs_ont_5g006060.2	CsWRKY26	O2-site	1469	1518	GATGA(C/T)(A/G)TG(A/G)	Cis-acting regulatory element involved in zein metabolism regulation	Zea mays
Cs_ont_5g006060.2	CsWRKY26	O2-site	1621	1670	GATGA(C/T)(A/G)TG(A/G)	Cis-acting regulatory element involved in zein metabolism regulation	Zea mays
Cs_ont_5g006060.2	CsWRKY26	circadian	399	448	CAAAGATATC	Cis-acting regulatory element involved in circadian control	Lycopersicon esculentum
Cs_ont_5g006060.2	CsWRKY26	ABRE	929	974	ACGTG	Cis-acting element involved in the abscisic acid responsiveness	Arabidopsis thaliana
Cs_ont_5g006060.2	CsWRKY26	ABRE	1187	1236	ACGTG	Cis-acting element involved in the abscisic acid responsiveness	Hordeum vulgare
Cs_ont_5g006060.2	CsWRKY26	ABRE	1449	1494	ACGTG	Cis-acting element involved in the abscisic acid responsiveness	Arabidopsis thaliana
Cs_ont_5g006060.2	CsWRKY26	ABRE	1604	1650	ACGTG	Cis-acting element involved in the abscisic acid responsiveness	Arabidopsis thaliana
Cs_ont_5g006060.2	CsWRKY26	ABRE	1605	1650	ACGTG	Cis-acting element involved in the abscisic acid responsiveness	Arabidopsis thaliana
Cs_ont_5g006060.2	CsWRKY26	ABRE	1754	1803	ACGTG	Cis-acting element involved in the abscisic acid responsiveness	Triticum aestivum
Cs_ont_5g006060.2	CsWRKY26	ABRE	1756	1802	ACGTG	Cis-acting element involved in the abscisic acid responsiveness	Arabidopsis thaliana
Cs_ont_5g006060.2	CsWRKY26	ABRE	1757	1802	ACGTG	Cis-acting element involved in the abscisic acid responsiveness	Arabidopsis thaliana
Cs_ont_5g006060.2	CsWRKY26	G-box	1448	1494	TACGTG	Cis-acting regulatory element involved in light responsiveness	Zea mays
Cs_ont_5g006060.2	CsWRKY26	G-box	1604	1650	TACGTG	Cis-acting regulatory element involved in light responsiveness	Arabidopsis thaliana
Cs_ont_5g006060.2	CsWRKY26	G-box	1753	1803	TACGTG	Cis-acting regulatory element involved in light responsiveness	Nicotiana plumbaginifolia
Cs_ont_5g006060.2	CsWRKY26	G-box	1754	1803	TACGTG	Cis-acting regulatory element involved in light responsiveness	Brassica napus
Cs_ont_5g006060.2	CsWRKY26	G-box	1756	1802	TACGTG	Cis-acting regulatory element involved in light responsiveness	Arabidopsis thaliana
Cs_ont_5g006060.2	CsWRKY26	G-box	1773	1819	TACGTG	Cis-acting regulatory element involved in light responsiveness	Zea mays
Cs_ont_5g006060.2	CsWRKY26	chs-CMA1a	446	494	TTACTTAA	Part of a light responsive element	Daucus carota
Cs_ont_5g006060.2	CsWRKY26	CAAT-box	150	195	CCAAT	Common cis-acting element in promoter and enhancer regions	Pisum sativum
Cs_ont_5g006060.2	CsWRKY26	CAAT-box	167	212	CCAAT	Common cis-acting element in promoter and enhancer regions	Pisum sativum
Cs_ont_5g006060.2	CsWRKY26	CAAT-box	177	222	CCAAT	Common cis-acting element in promoter and enhancer regions	Pisum sativum
Cs_ont_5g006060.2	CsWRKY26	CAAT-box	235	280	CCAAT	Common cis-acting element in promoter and enhancer regions	Pisum sativum
Cs_ont_5g006060.2	CsWRKY26	CAAT-box	707	752	CCAAT	Common cis-acting element in promoter and enhancer regions	Pisum sativum
Cs_ont_5g006060.2	CsWRKY26	CAAT-box	739	784	CCAAT	Common cis-acting element in promoter and enhancer regions	Arabidopsis thaliana
Cs_ont_5g006060.2	CsWRKY26	CAAT-box	906	951	CCAAT	Common cis-acting element in promoter and enhancer regions	Pisum sativum
Cs_ont_5g006060.2	CsWRKY26	CAAT-box	989	1034	CCAAT	Common cis-acting element in promoter and enhancer regions	Pisum sativum
Cs_ont_5g006060.2	CsWRKY26	CAAT-box	1231	1276	CCAAT	Common cis-acting element in promoter and enhancer regions	Pisum sativum
Cs_ont_5g006060.2	CsWRKY26	CAAT-box	1256	1301	CCAAT	Common cis-acting element in promoter and enhancer regions	Pisum sativum
Cs_ont_5g006060.2	CsWRKY26	CAAT-box	1278	1323	CCAAT	Common cis-acting element in promoter and enhancer regions	Pisum sativum
Cs_ont_5g006060.2	CsWRKY26	CAAT-box	1302	1347	CCAAT	Common cis-acting element in promoter and enhancer regions	Pisum sativum
Cs_ont_5g006060.2	CsWRKY26	CAAT-box	1746	1791	CCAAT	Common cis-acting element in promoter and enhancer regions	Pisum sativum
Cs_ont_5g006060.2	CsWRKY26	TATC-box	365	412	TATCCCA	Cis-acting element involved in gibberellin-responsiveness	Oryza sativa
Cs_ont_5g006060.2	CsWRKY26	TATC-box	735	782	TATCCCA	Cis-acting element involved in gibberellin-responsiveness	Oryza sativa
Cs_ont_5g006060.2	CsWRKY26	Box 4	543	589	ATTAAT	Part of a conserved DNA module involved in light responsiveness	Petroselinum crispum
Cs_ont_5g006060.2	CsWRKY26	ARE	1227	1273	AAACCA	Cis-acting regulatory element essential for the anaerobic induction	Zea mays
Cs_ont_5g006060.2	CsWRKY26	W box	1583	1629	TTGACC	W box	Arabidopsis thaliana
Cs_ont_5g006060.2	CsWRKY26	W box	1743	1789	TTGACC	W box	Arabidopsis thaliana
Cs_ont_5g006060.2	CsWRKY26	TCCC-motif	1824	1871	TCTCCCT	Part of a light responsive element	Spinacia oleracea
Cs_ont_2g003440.1	CsWRKY27	G-box	225	275	TACGTG	Cis-acting regulatory element involved in light responsiveness	Nicotiana plumbaginifolia
Cs_ont_2g003440.1	CsWRKY27	G-box	1709	1755	TACGTG	Cis-acting regulatory element involved in light responsiveness	Zea mays
Cs_ont_2g003440.1	CsWRKY27	AT1-motif	1245	1298	AATTATTTTTTATT	Part of a light responsive module	Solanum tuberosum
Cs_ont_2g003440.1	CsWRKY27	TC-rich repeats	1289	1338	GTTTTCTTAC	Cis-acting element involved in defense and stress responsiveness	Nicotiana tabacum
Cs_ont_2g003440.1	CsWRKY27	TC-rich repeats	1363	1413	GTTTTCTTAC	Cis-acting element involved in defense and stress responsiveness	Nicotiana tabacum
Cs_ont_2g003440.1	CsWRKY27	ARE	1382	1428	AAACCA	Cis-acting regulatory element essential for the anaerobic induction	Zea mays
Cs_ont_2g003440.1	CsWRKY27	ARE	1436	1482	AAACCA	Cis-acting regulatory element essential for the anaerobic induction	Zea mays
Cs_ont_2g003440.1	CsWRKY27	ARE	1754	1800	AAACCA	Cis-acting regulatory element essential for the anaerobic induction	Zea mays
Cs_ont_2g003440.1	CsWRKY27	GT1-motif	444	490	GGTTAA	Light responsive element	Arabidopsis thaliana
Cs_ont_2g003440.1	CsWRKY27	Box 4	49	95	ATTAAT	Part of a conserved DNA module involved in light responsiveness	Petroselinum crispum
Cs_ont_2g003440.1	CsWRKY27	Box 4	608	654	ATTAAT	Part of a conserved DNA module involved in light responsiveness	Petroselinum crispum
Cs_ont_2g003440.1	CsWRKY27	Box 4	883	929	ATTAAT	Part of a conserved DNA module involved in light responsiveness	Petroselinum crispum
Cs_ont_2g003440.1	CsWRKY27	Box 4	1252	1298	ATTAAT	Part of a conserved DNA module involved in light responsiveness	Petroselinum crispum
Cs_ont_2g003440.1	CsWRKY27	Box 4	1256	1302	ATTAAT	Part of a conserved DNA module involved in light responsiveness	Petroselinum crispum
Cs_ont_2g003440.1	CsWRKY27	Box 4	1603	1649	ATTAAT	Part of a conserved DNA module involved in light responsiveness	Petroselinum crispum
Cs_ont_2g003440.1	CsWRKY27	Box 4	1667	1713	ATTAAT	Part of a conserved DNA module involved in light responsiveness	Petroselinum crispum
Cs_ont_2g003440.1	CsWRKY27	Box 4	1834	1880	ATTAAT	Part of a conserved DNA module involved in light responsiveness	Petroselinum crispum
Cs_ont_2g003440.1	CsWRKY27	CAAT-box	40	85	CCAAT	Common cis-acting element in promoter and enhancer regions	Pisum sativum
Cs_ont_2g003440.1	CsWRKY27	CAAT-box	192	237	CCAAT	Common cis-acting element in promoter and enhancer regions	Pisum sativum
Cs_ont_2g003440.1	CsWRKY27	CAAT-box	258	303	CCAAT	Common cis-acting element in promoter and enhancer regions	Arabidopsis thaliana
Cs_ont_2g003440.1	CsWRKY27	CAAT-box	272	317	CCAAT	Common cis-acting element in promoter and enhancer regions	Pisum sativum
Cs_ont_2g003440.1	CsWRKY27	CAAT-box	279	324	CCAAT	Common cis-acting element in promoter and enhancer regions	Pisum sativum
Cs_ont_2g003440.1	CsWRKY27	CAAT-box	332	377	CCAAT	Common cis-acting element in promoter and enhancer regions	Pisum sativum
Cs_ont_2g003440.1	CsWRKY27	CAAT-box	490	535	CCAAT	Common cis-acting element in promoter and enhancer regions	Arabidopsis thaliana
Cs_ont_2g003440.1	CsWRKY27	CAAT-box	630	675	CCAAT	Common cis-acting element in promoter and enhancer regions	Pisum sativum
Cs_ont_2g003440.1	CsWRKY27	CAAT-box	752	797	CCAAT	Common cis-acting element in promoter and enhancer regions	Arabidopsis thaliana
Cs_ont_2g003440.1	CsWRKY27	CAAT-box	861	906	CCAAT	Common cis-acting element in promoter and enhancer regions	Arabidopsis thaliana
Cs_ont_2g003440.1	CsWRKY27	CAAT-box	903	948	CCAAT	Common cis-acting element in promoter and enhancer regions	Pisum sativum
Cs_ont_2g003440.1	CsWRKY27	CAAT-box	966	1011	CCAAT	Common cis-acting element in promoter and enhancer regions	Arabidopsis thaliana
Cs_ont_2g003440.1	CsWRKY27	CAAT-box	1179	1224	CCAAT	Common cis-acting element in promoter and enhancer regions	Pisum sativum
Cs_ont_2g003440.1	CsWRKY27	CAAT-box	1234	1279	CCAAT	Common cis-acting element in promoter and enhancer regions	Pisum sativum
Cs_ont_2g003440.1	CsWRKY27	CAAT-box	1386	1431	CCAAT	Common cis-acting element in promoter and enhancer regions	Pisum sativum
Cs_ont_2g003440.1	CsWRKY27	CAAT-box	1393	1438	CCAAT	Common cis-acting element in promoter and enhancer regions	Arabidopsis thaliana
Cs_ont_2g003440.1	CsWRKY27	CAAT-box	1448	1493	CCAAT	Common cis-acting element in promoter and enhancer regions	Pisum sativum
Cs_ont_2g003440.1	CsWRKY27	CAAT-box	1524	1569	CCAAT	Common cis-acting element in promoter and enhancer regions	Arabidopsis thaliana
Cs_ont_2g003440.1	CsWRKY27	CAAT-box	1700	1745	CCAAT	Common cis-acting element in promoter and enhancer regions	Pisum sativum
Cs_ont_2g003440.1	CsWRKY27	CAAT-box	1757	1802	CCAAT	Common cis-acting element in promoter and enhancer regions	Arabidopsis thaliana
Cs_ont_2g003440.1	CsWRKY27	TCT-motif	1223	1269	TCTTAC	Part of a light responsive element	Arabidopsis thaliana
Cs_ont_2g003440.1	CsWRKY27	TCT-motif	1363	1409	TCTTAC	Part of a light responsive element	Arabidopsis thaliana
Cs_ont_2g003440.1	CsWRKY27	O2-site	39	87	GATGA(C/T)(A/G)TG(A/G)	Cis-acting regulatory element involved in zein metabolism regulation	Zea mays
Cs_ont_2g003440.1	CsWRKY27	ABRE	1709	1754	ACGTG	Cis-acting element involved in the abscisic acid responsiveness	Arabidopsis thaliana
Cs_ont_2g003440.1	CsWRKY27	ABRE	1846	1891	ACGTG	Cis-acting element involved in the abscisic acid responsiveness	Arabidopsis thaliana
Cs_ont_2g003440.1	CsWRKY27	CAT-box	226	272	GCCACT	Cis-acting regulatory element related to meristem expression	Arabidopsis thaliana
Cs_ont_2g003440.1	CsWRKY27	TCA-element	227	276	TCAGAAGAGG	Cis-acting element involved in salicylic acid responsiveness	Brassica oleracea
Cs_ont_2g003440.1	CsWRKY27	TCA-element	942	991	TCAGAAGAGG	Cis-acting element involved in salicylic acid responsiveness	Nicotiana tabacum
Cs_ont_2g003440.1	CsWRKY27	TCA-element	972	1021	TCAGAAGAGG	Cis-acting element involved in salicylic acid responsiveness	Nicotiana tabacum
Cs_ont_2g003440.1	CsWRKY27	I-box	726	776	cGATAAGGCG	Part of a light responsive element	Helianthus annuus
Cs_ont_2g003440.1	CsWRKY27	CGTCA-motif	1097	1142	CGTCA	Cis-acting regulatory element involved in the MeJA-responsiveness	Hordeum vulgare
Cs_ont_2g003440.1	CsWRKY27	motif I	1843	1893	gGTACGTGGCG	Cis-acting regulatory element root specific	Oryza sativa
Cs_ont_2g003440.1	CsWRKY27	ATCT-motif	314	363	AATCTAATCC	Part of a conserved DNA module involved in light responsiveness	Pisum sativum
Cs_ont_2g003440.1	CsWRKY27	Sp1	1484	1530	GGGCGG	Light responsive element	Oryza sativa
Cs_ont_2g003440.1	CsWRKY27	Sp1	1932	1978	GGGCGG	Light responsive element	Oryza sativa
Cs_ont_2g003440.1	CsWRKY27	G-Box	1846	1892	TACGTG	Cis-acting regulatory element involved in light responsiveness	Pisum sativum
Cs_ont_2g003440.1	CsWRKY27	HD-Zip 1	1277	1326	CAAT(A/T)ATTG	Element involved in differentiation of the palisade mesophyll cells	Arabidopsis thaliana
Cs_ont_2g003440.1	CsWRKY27	TGACG-motif	1097	1142	TGACG	Cis-acting regulatory element involved in the MeJA-responsiveness	Hordeum vulgare
Cs_ont_2g003440.1	CsWRKY27	ATC-motif	613	662	AGCTATCCA	Part of a conserved DNA module involved in light responsiveness	Arabidopsis thaliana
Cs_ont_2g003440.1	CsWRKY27	AE-box	201	249	AGAAACAA	Part of a module for light response	Arabidopsis thaliana
Cs_ont_7g021850.1	CsWRKY28	ABRE	200	246	ACGTG	Cis-acting element involved in the abscisic acid responsiveness	Arabidopsis thaliana
Cs_ont_7g021850.1	CsWRKY28	ABRE	201	246	ACGTG	Cis-acting element involved in the abscisic acid responsiveness	Arabidopsis thaliana
Cs_ont_7g021850.1	CsWRKY28	ABRE	335	380	ACGTG	Cis-acting element involved in the abscisic acid responsiveness	Arabidopsis thaliana
Cs_ont_7g021850.1	CsWRKY28	ABRE	1043	1088	ACGTG	Cis-acting element involved in the abscisic acid responsiveness	Arabidopsis thaliana
Cs_ont_7g021850.1	CsWRKY28	ABRE	1730	1775	ACGTG	Cis-acting element involved in the abscisic acid responsiveness	Arabidopsis thaliana
Cs_ont_7g021850.1	CsWRKY28	I-box	498	548	cGATAAGGCG	Part of a light responsive element	Helianthus annuus
Cs_ont_7g021850.1	CsWRKY28	circadian	737	786	CAAAGATATC	Cis-acting regulatory element involved in circadian control	Lycopersicon esculentum
Cs_ont_7g021850.1	CsWRKY28	TCT-motif	1081	1127	TCTTAC	Part of a light responsive element	Arabidopsis thaliana
Cs_ont_7g021850.1	CsWRKY28	TCT-motif	1701	1747	TCTTAC	Part of a light responsive element	Arabidopsis thaliana
Cs_ont_7g021850.1	CsWRKY28	TCCC-motif	1916	1963	TCTCCCT	Part of a light responsive element	Spinacia oleracea
Cs_ont_7g021850.1	CsWRKY28	W box	1144	1190	TTGACC	W box	Arabidopsis thaliana
Cs_ont_7g021850.1	CsWRKY28	W box	1417	1463	TTGACC	W box	Arabidopsis thaliana
Cs_ont_7g021850.1	CsWRKY28	TC-rich repeats	1697	1746	GTTTTCTTAC	Cis-acting element involved in defense and stress responsiveness	Nicotiana tabacum
Cs_ont_7g021850.1	CsWRKY28	ARE	470	516	AAACCA	Cis-acting regulatory element essential for the anaerobic induction	Zea mays
Cs_ont_7g021850.1	CsWRKY28	A-box	22	68	CCGTCC	Cis-acting regulatory element	Petroselinum crispum
Cs_ont_7g021850.1	CsWRKY28	Box 4	183	229	ATTAAT	Part of a conserved DNA module involved in light responsiveness	Petroselinum crispum
Cs_ont_7g021850.1	CsWRKY28	Box 4	961	1007	ATTAAT	Part of a conserved DNA module involved in light responsiveness	Petroselinum crispum
Cs_ont_7g021850.1	CsWRKY28	Box 4	1324	1370	ATTAAT	Part of a conserved DNA module involved in light responsiveness	Petroselinum crispum
Cs_ont_7g021850.1	CsWRKY28	CAAT-box	39	84	CCAAT	Common cis-acting element in promoter and enhancer regions	Arabidopsis thaliana
Cs_ont_7g021850.1	CsWRKY28	CAAT-box	115	160	CCAAT	Common cis-acting element in promoter and enhancer regions	Pisum sativum
Cs_ont_7g021850.1	CsWRKY28	CAAT-box	253	298	CCAAT	Common cis-acting element in promoter and enhancer regions	Pisum sativum
Cs_ont_7g021850.1	CsWRKY28	CAAT-box	269	314	CCAAT	Common cis-acting element in promoter and enhancer regions	Arabidopsis thaliana
Cs_ont_7g021850.1	CsWRKY28	CAAT-box	321	366	CCAAT	Common cis-acting element in promoter and enhancer regions	Pisum sativum
Cs_ont_7g021850.1	CsWRKY28	CAAT-box	381	426	CCAAT	Common cis-acting element in promoter and enhancer regions	Pisum sativum
Cs_ont_7g021850.1	CsWRKY28	CAAT-box	613	658	CCAAT	Common cis-acting element in promoter and enhancer regions	Pisum sativum
Cs_ont_7g021850.1	CsWRKY28	CAAT-box	719	764	CCAAT	Common cis-acting element in promoter and enhancer regions	Pisum sativum
Cs_ont_7g021850.1	CsWRKY28	CAAT-box	769	814	CCAAT	Common cis-acting element in promoter and enhancer regions	Pisum sativum
Cs_ont_7g021850.1	CsWRKY28	CAAT-box	1056	1101	CCAAT	Common cis-acting element in promoter and enhancer regions	Pisum sativum
Cs_ont_7g021850.1	CsWRKY28	CAAT-box	1126	1174	CCAAT	Common cis-acting element in promoter and enhancer regions	Arabidopsis thaliana
Cs_ont_7g021850.1	CsWRKY28	CAAT-box	1128	1173	CCAAT	Common cis-acting element in promoter and enhancer regions	Arabidopsis thaliana
Cs_ont_7g021850.1	CsWRKY28	CAAT-box	1257	1302	CCAAT	Common cis-acting element in promoter and enhancer regions	Pisum sativum
Cs_ont_7g021850.1	CsWRKY28	CAAT-box	1406	1451	CCAAT	Common cis-acting element in promoter and enhancer regions	Arabidopsis thaliana
Cs_ont_7g021850.1	CsWRKY28	CAAT-box	1413	1458	CCAAT	Common cis-acting element in promoter and enhancer regions	Pisum sativum
Cs_ont_7g021850.1	CsWRKY28	CAAT-box	1420	1465	CCAAT	Common cis-acting element in promoter and enhancer regions	Pisum sativum
Cs_ont_7g021850.1	CsWRKY28	CAAT-box	1482	1527	CCAAT	Common cis-acting element in promoter and enhancer regions	Pisum sativum
Cs_ont_7g021850.1	CsWRKY28	CAAT-box	1516	1561	CCAAT	Common cis-acting element in promoter and enhancer regions	Pisum sativum
Cs_ont_7g021850.1	CsWRKY28	CAAT-box	1609	1654	CCAAT	Common cis-acting element in promoter and enhancer regions	Pisum sativum
Cs_ont_7g021850.1	CsWRKY28	CAAT-box	1634	1679	CCAAT	Common cis-acting element in promoter and enhancer regions	Pisum sativum
Cs_ont_7g021850.1	CsWRKY28	CAAT-box	1649	1694	CCAAT	Common cis-acting element in promoter and enhancer regions	Arabidopsis thaliana
Cs_ont_7g021850.1	CsWRKY28	CAAT-box	1706	1751	CCAAT	Common cis-acting element in promoter and enhancer regions	Arabidopsis thaliana
Cs_ont_7g021850.1	CsWRKY28	CAAT-box	1972	2017	CCAAT	Common cis-acting element in promoter and enhancer regions	Pisum sativum
Cs_ont_7g021850.1	CsWRKY28	chs-CMA1a	1625	1673	TTACTTAA	Part of a light responsive element	Daucus carota
Cs_ont_7g021850.1	CsWRKY28	G-box	200	246	TACGTG	Cis-acting regulatory element involved in light responsiveness	Arabidopsis thaliana
Cs_ont_7g021850.1	CsWRKY28	G-box	333	381	TACGTG	Cis-acting regulatory element involved in light responsiveness	Brassica napus
Cs_ont_7g021850.1	CsWRKY28	G-box	334	380	TACGTG	Cis-acting regulatory element involved in light responsiveness	Arabidopsis thaliana
Cs_ont_7g021850.1	CsWRKY28	G-box	1042	1088	TACGTG	Cis-acting regulatory element involved in light responsiveness	Arabidopsis thaliana
Cs_ont_7g021850.1	CsWRKY28	G-box	1729	1775	TACGTG	Cis-acting regulatory element involved in light responsiveness	Arabidopsis thaliana
Cs_ont_7g021850.1	CsWRKY28	TGACG-motif	1164	1209	TGACG	Cis-acting regulatory element involved in the MeJA-responsiveness	Hordeum vulgare
Cs_ont_7g021850.1	CsWRKY28	GATA-motif	546	596	AAGATAAGATT	Part of a light responsive element	Arabidopsis thaliana
Cs_ont_7g021850.1	CsWRKY28	GATA-motif	652	702	AAGATAAGATT	Part of a light responsive element	Arabidopsis thaliana
Cs_ont_7g021850.1	CsWRKY28	G-Box	200	246	TACGTG	Cis-acting regulatory element involved in light responsiveness	Pisum sativum
Cs_ont_7g021850.1	CsWRKY28	CGTCA-motif	1164	1209	CGTCA	Cis-acting regulatory element involved in the MeJA-responsiveness	Hordeum vulgare
Cs_ont_6g000450.1	CsWRKY29	Sp1	1580	1626	GGGCGG	Light responsive element	Oryza sativa
Cs_ont_6g000450.1	CsWRKY29	GATA-motif	979	1029	AAGATAAGATT	Part of a light responsive element	Arabidopsis thaliana
Cs_ont_6g000450.1	CsWRKY29	GATA-motif	1902	1952	AAGATAAGATT	Part of a light responsive element	Arabidopsis thaliana
Cs_ont_6g000450.1	CsWRKY29	ATCT-motif	1615	1664	AATCTAATCC	Part of a conserved DNA module involved in light responsiveness	Pisum sativum
Cs_ont_6g000450.1	CsWRKY29	ATCT-motif	1737	1786	AATCTAATCC	Part of a conserved DNA module involved in light responsiveness	Pisum sativum
Cs_ont_6g000450.1	CsWRKY29	CGTCA-motif	1970	2015	CGTCA	Cis-acting regulatory element involved in the MeJA-responsiveness	Hordeum vulgare
Cs_ont_6g000450.1	CsWRKY29	MBS	792	838	CAACTG	MYB binding site involved in drought-inducibility	Arabidopsis thaliana
Cs_ont_6g000450.1	CsWRKY29	WUN-motif	637	686	AAATTTCCT	Wound-responsive element	Brassica oleracea
Cs_ont_6g000450.1	CsWRKY29	P-box	714	761	CCTTTTG	Gibberellin-responsive element	Oryza sativa
Cs_ont_6g000450.1	CsWRKY29	MSA-like	309	358	(T/C)C(T/C)AACGG(T/C)(T/C)A	Cis-acting element involved in cell cycle regulation	Catharanthus roseus
Cs_ont_6g000450.1	CsWRKY29	Box 4	167	213	ATTAAT	Part of a conserved DNA module involved in light responsiveness	Petroselinum crispum
Cs_ont_6g000450.1	CsWRKY29	Box 4	432	478	ATTAAT	Part of a conserved DNA module involved in light responsiveness	Petroselinum crispum
Cs_ont_6g000450.1	CsWRKY29	Box 4	517	563	ATTAAT	Part of a conserved DNA module involved in light responsiveness	Petroselinum crispum
Cs_ont_6g000450.1	CsWRKY29	GT1-motif	971	1017	GGTTAA	Light responsive element	Arabidopsis thaliana
Cs_ont_6g000450.1	CsWRKY29	ARE	339	385	AAACCA	Cis-acting regulatory element essential for the anaerobic induction	Zea mays
Cs_ont_6g000450.1	CsWRKY29	ARE	1672	1718	AAACCA	Cis-acting regulatory element essential for the anaerobic induction	Zea mays
Cs_ont_6g000450.1	CsWRKY29	TCCC-motif	1029	1076	TCTCCCT	Part of a light responsive element	Spinacia oleracea
Cs_ont_6g000450.1	CsWRKY29	G-box	567	613	TACGTG	Cis-acting regulatory element involved in light responsiveness	Arabidopsis thaliana
Cs_ont_6g000450.1	CsWRKY29	G-box	1778	1824	TACGTG	Cis-acting regulatory element involved in light responsiveness	Arabidopsis thaliana
Cs_ont_6g000450.1	CsWRKY29	AuxRE	731	782	TGTCTCAATAAG	Part of an auxin-responsive element	Glycine max
Cs_ont_6g000450.1	CsWRKY29	GARE-motif	1676	1723	TCTGTTG	Gibberellin-responsive element	Brassica oleracea
Cs_ont_6g000450.1	CsWRKY29	AE-box	1453	1501	AGAAACAA	Part of a module for light response	Arabidopsis thaliana
Cs_ont_6g000450.1	CsWRKY29	TGACG-motif	1970	2015	TGACG	Cis-acting regulatory element involved in the MeJA-responsiveness	Hordeum vulgare
Cs_ont_6g000450.1	CsWRKY29	CAAT-box	324	369	CCAAT	Common cis-acting element in promoter and enhancer regions	Pisum sativum
Cs_ont_6g000450.1	CsWRKY29	CAAT-box	361	406	CCAAT	Common cis-acting element in promoter and enhancer regions	Arabidopsis thaliana
Cs_ont_6g000450.1	CsWRKY29	CAAT-box	396	441	CCAAT	Common cis-acting element in promoter and enhancer regions	Arabidopsis thaliana
Cs_ont_6g000450.1	CsWRKY29	CAAT-box	455	500	CCAAT	Common cis-acting element in promoter and enhancer regions	Pisum sativum
Cs_ont_6g000450.1	CsWRKY29	CAAT-box	556	601	CCAAT	Common cis-acting element in promoter and enhancer regions	Arabidopsis thaliana
Cs_ont_6g000450.1	CsWRKY29	CAAT-box	642	687	CCAAT	Common cis-acting element in promoter and enhancer regions	Pisum sativum
Cs_ont_6g000450.1	CsWRKY29	CAAT-box	656	701	CCAAT	Common cis-acting element in promoter and enhancer regions	Pisum sativum
Cs_ont_6g000450.1	CsWRKY29	CAAT-box	741	786	CCAAT	Common cis-acting element in promoter and enhancer regions	Pisum sativum
Cs_ont_6g000450.1	CsWRKY29	CAAT-box	1339	1384	CCAAT	Common cis-acting element in promoter and enhancer regions	Pisum sativum
Cs_ont_6g000450.1	CsWRKY29	CAAT-box	1704	1749	CCAAT	Common cis-acting element in promoter and enhancer regions	Arabidopsis thaliana
Cs_ont_6g000450.1	CsWRKY29	CAAT-box	1715	1760	CCAAT	Common cis-acting element in promoter and enhancer regions	Pisum sativum
Cs_ont_6g000450.1	CsWRKY29	CAAT-box	1967	2012	CCAAT	Common cis-acting element in promoter and enhancer regions	Pisum sativum
Cs_ont_6g000450.1	CsWRKY29	CAT-box	1285	1331	GCCACT	Cis-acting regulatory element related to meristem expression	Arabidopsis thaliana
Cs_ont_6g000450.1	CsWRKY29	ABRE	568	613	ACGTG	Cis-acting element involved in the abscisic acid responsiveness	Arabidopsis thaliana
Cs_ont_6g000450.1	CsWRKY29	ABRE	1500	1547	ACGTG	Cis-acting element involved in the abscisic acid responsiveness	Arabidopsis thaliana
Cs_ont_6g000450.1	CsWRKY29	ABRE	1778	1826	ACGTG	Cis-acting element involved in the abscisic acid responsiveness	Oryza sativa
Cs_ont_6g000450.1	CsWRKY29	ABRE	1779	1824	ACGTG	Cis-acting element involved in the abscisic acid responsiveness	Arabidopsis thaliana
Cs_ont_6g000450.1	CsWRKY29	TCT-motif	506	552	TCTTAC	Part of a light responsive element	Arabidopsis thaliana
Cs_ont_3g005460.1	CsWRKY3	CGTCA-motif	1028	1073	CGTCA	Cis-acting regulatory element involved in the MeJA-responsiveness	Hordeum vulgare
Cs_ont_3g005460.1	CsWRKY3	CGTCA-motif	1339	1384	CGTCA	Cis-acting regulatory element involved in the MeJA-responsiveness	Hordeum vulgare
Cs_ont_3g005460.1	CsWRKY3	CGTCA-motif	1395	1440	CGTCA	Cis-acting regulatory element involved in the MeJA-responsiveness	Hordeum vulgare
Cs_ont_3g005460.1	CsWRKY3	CGTCA-motif	1891	1936	CGTCA	Cis-acting regulatory element involved in the MeJA-responsiveness	Hordeum vulgare
Cs_ont_3g005460.1	CsWRKY3	ACE	971	1020	GACACGTATG	Cis-acting element involved in light responsiveness	Petroselinum crispum
Cs_ont_3g005460.1	CsWRKY3	WUN-motif	1053	1102	AAATTTCCT	Wound-responsive element	Brassica oleracea
Cs_ont_3g005460.1	CsWRKY3	Sp1	116	162	GGGCGG	Light responsive element	Oryza sativa
Cs_ont_3g005460.1	CsWRKY3	Sp1	966	1012	GGGCGG	Light responsive element	Oryza sativa
Cs_ont_3g005460.1	CsWRKY3	GATA-motif	386	433	AAGATAAGATT	Part of a light responsive element	Pisum sativum
Cs_ont_3g005460.1	CsWRKY3	TGACG-motif	1028	1073	TGACG	Cis-acting regulatory element involved in the MeJA-responsiveness	Hordeum vulgare
Cs_ont_3g005460.1	CsWRKY3	TGACG-motif	1339	1384	TGACG	Cis-acting regulatory element involved in the MeJA-responsiveness	Hordeum vulgare
Cs_ont_3g005460.1	CsWRKY3	TGACG-motif	1395	1440	TGACG	Cis-acting regulatory element involved in the MeJA-responsiveness	Hordeum vulgare
Cs_ont_3g005460.1	CsWRKY3	TGACG-motif	1891	1936	TGACG	Cis-acting regulatory element involved in the MeJA-responsiveness	Hordeum vulgare
Cs_ont_3g005460.1	CsWRKY3	P-box	215	262	CCTTTTG	Gibberellin-responsive element	Oryza sativa
Cs_ont_3g005460.1	CsWRKY3	P-box	1580	1627	CCTTTTG	Gibberellin-responsive element	Oryza sativa
Cs_ont_3g005460.1	CsWRKY3	AE-box	1851	1899	AGAAACAA	Part of a module for light response	Arabidopsis thaliana
Cs_ont_3g005460.1	CsWRKY3	CCAAT-box	1564	1610	CAACGG	MYBHv1 binding site	Hordeum vulgare
Cs_ont_3g005460.1	CsWRKY3	G-box	537	586	TACGTG	Cis-acting regulatory element involved in light responsiveness	Brassica oleracea
Cs_ont_3g005460.1	CsWRKY3	G-box	855	901	TACGTG	Cis-acting regulatory element involved in light responsiveness	Zea mays
Cs_ont_3g005460.1	CsWRKY3	chs-CMA1a	341	389	TTACTTAA	Part of a light responsive element	Daucus carota
Cs_ont_3g005460.1	CsWRKY3	GT1-motif	393	439	GGTTAA	Light responsive element	Arabidopsis thaliana
Cs_ont_3g005460.1	CsWRKY3	CAAT-box	33	78	CCAAT	Common cis-acting element in promoter and enhancer regions	Pisum sativum
Cs_ont_3g005460.1	CsWRKY3	CAAT-box	98	143	CCAAT	Common cis-acting element in promoter and enhancer regions	Arabidopsis thaliana
Cs_ont_3g005460.1	CsWRKY3	CAAT-box	278	323	CCAAT	Common cis-acting element in promoter and enhancer regions	Pisum sativum
Cs_ont_3g005460.1	CsWRKY3	CAAT-box	378	423	CCAAT	Common cis-acting element in promoter and enhancer regions	Arabidopsis thaliana
Cs_ont_3g005460.1	CsWRKY3	CAAT-box	407	452	CCAAT	Common cis-acting element in promoter and enhancer regions	Pisum sativum
Cs_ont_3g005460.1	CsWRKY3	CAAT-box	501	546	CCAAT	Common cis-acting element in promoter and enhancer regions	Arabidopsis thaliana
Cs_ont_3g005460.1	CsWRKY3	CAAT-box	516	561	CCAAT	Common cis-acting element in promoter and enhancer regions	Pisum sativum
Cs_ont_3g005460.1	CsWRKY3	CAAT-box	738	783	CCAAT	Common cis-acting element in promoter and enhancer regions	Pisum sativum
Cs_ont_3g005460.1	CsWRKY3	CAAT-box	1058	1103	CCAAT	Common cis-acting element in promoter and enhancer regions	Pisum sativum
Cs_ont_3g005460.1	CsWRKY3	CAAT-box	1063	1108	CCAAT	Common cis-acting element in promoter and enhancer regions	Pisum sativum
Cs_ont_3g005460.1	CsWRKY3	CAAT-box	1187	1232	CCAAT	Common cis-acting element in promoter and enhancer regions	Arabidopsis thaliana
Cs_ont_3g005460.1	CsWRKY3	CAAT-box	1241	1286	CCAAT	Common cis-acting element in promoter and enhancer regions	Pisum sativum
Cs_ont_3g005460.1	CsWRKY3	CAAT-box	1336	1381	CCAAT	Common cis-acting element in promoter and enhancer regions	Pisum sativum
Cs_ont_3g005460.1	CsWRKY3	CAAT-box	1700	1745	CCAAT	Common cis-acting element in promoter and enhancer regions	Arabidopsis thaliana
Cs_ont_3g005460.1	CsWRKY3	CAAT-box	1749	1794	CCAAT	Common cis-acting element in promoter and enhancer regions	Pisum sativum
Cs_ont_3g005460.1	CsWRKY3	Box 4	1068	1114	ATTAAT	Part of a conserved DNA module involved in light responsiveness	Petroselinum crispum
Cs_ont_3g005460.1	CsWRKY3	TC-rich repeats	656	705	GTTTTCTTAC	Cis-acting element involved in defense and stress responsiveness	Nicotiana tabacum
Cs_ont_3g005460.1	CsWRKY3	W box	1210	1256	TTGACC	W box	Arabidopsis thaliana
Cs_ont_3g005460.1	CsWRKY3	W box	1502	1548	TTGACC	W box	Arabidopsis thaliana
Cs_ont_3g005460.1	CsWRKY3	W box	1584	1630	TTGACC	W box	Arabidopsis thaliana
Cs_ont_3g005460.1	CsWRKY3	O2-site	152	200	GATGA(C/T)(A/G)TG(A/G)	Cis-acting regulatory element involved in zein metabolism regulation	Zea mays
Cs_ont_3g005460.1	CsWRKY3	I-box	1586	1635	cGATAAGGCG	Part of a light responsive element	Zea mays
Cs_ont_3g005460.1	CsWRKY3	TCA-element	1168	1217	TCAGAAGAGG	Cis-acting element involved in salicylic acid responsiveness	Nicotiana tabacum
Cs_ont_3g005460.1	CsWRKY3	ABRE	4	51	ACGTG	Cis-acting element involved in the abscisic acid responsiveness	Arabidopsis thaliana
Cs_ont_3g005460.1	CsWRKY3	ABRE	855	900	ACGTG	Cis-acting element involved in the abscisic acid responsiveness	Arabidopsis thaliana
Cs_ont_5g006680.1	CsWRKY30	Box 4	1011	1057	ATTAAT	Part of a conserved DNA module involved in light responsiveness	Petroselinum crispum
Cs_ont_5g006680.1	CsWRKY30	Box 4	1121	1167	ATTAAT	Part of a conserved DNA module involved in light responsiveness	Petroselinum crispum
Cs_ont_5g006680.1	CsWRKY30	Box 4	1441	1487	ATTAAT	Part of a conserved DNA module involved in light responsiveness	Petroselinum crispum
Cs_ont_5g006680.1	CsWRKY30	CAAT-box	149	195	CCAAT	Common cis-acting element in promoter and enhancer regions	Daucus carota
Cs_ont_5g006680.1	CsWRKY30	CAAT-box	390	435	CCAAT	Common cis-acting element in promoter and enhancer regions	Arabidopsis thaliana
Cs_ont_5g006680.1	CsWRKY30	CAAT-box	571	616	CCAAT	Common cis-acting element in promoter and enhancer regions	Pisum sativum
Cs_ont_5g006680.1	CsWRKY30	CAAT-box	637	682	CCAAT	Common cis-acting element in promoter and enhancer regions	Pisum sativum
Cs_ont_5g006680.1	CsWRKY30	CAAT-box	924	969	CCAAT	Common cis-acting element in promoter and enhancer regions	Pisum sativum
Cs_ont_5g006680.1	CsWRKY30	CAAT-box	982	1027	CCAAT	Common cis-acting element in promoter and enhancer regions	Pisum sativum
Cs_ont_5g006680.1	CsWRKY30	CAAT-box	1040	1085	CCAAT	Common cis-acting element in promoter and enhancer regions	Pisum sativum
Cs_ont_5g006680.1	CsWRKY30	CAAT-box	1189	1234	CCAAT	Common cis-acting element in promoter and enhancer regions	Pisum sativum
Cs_ont_5g006680.1	CsWRKY30	CAAT-box	1299	1344	CCAAT	Common cis-acting element in promoter and enhancer regions	Pisum sativum
Cs_ont_5g006680.1	CsWRKY30	CAAT-box	1740	1785	CCAAT	Common cis-acting element in promoter and enhancer regions	Pisum sativum
Cs_ont_5g006680.1	CsWRKY30	ARE	563	609	AAACCA	Cis-acting regulatory element essential for the anaerobic induction	Zea mays
Cs_ont_5g006680.1	CsWRKY30	ARE	1837	1883	AAACCA	Cis-acting regulatory element essential for the anaerobic induction	Zea mays
Cs_ont_5g006680.1	CsWRKY30	W box	1581	1627	TTGACC	W box	Arabidopsis thaliana
Cs_ont_5g006680.1	CsWRKY30	W box	1706	1752	TTGACC	W box	Arabidopsis thaliana
Cs_ont_5g006680.1	CsWRKY30	W box	1722	1768	TTGACC	W box	Arabidopsis thaliana
Cs_ont_5g006680.1	CsWRKY30	TCCC-motif	1909	1956	TCTCCCT	Part of a light responsive element	Spinacia oleracea
Cs_ont_5g006680.1	CsWRKY30	G-box	726	772	TACGTG	Cis-acting regulatory element involved in light responsiveness	Arabidopsis thaliana
Cs_ont_5g006680.1	CsWRKY30	G-box	1533	1579	TACGTG	Cis-acting regulatory element involved in light responsiveness	Arabidopsis thaliana
Cs_ont_5g006680.1	CsWRKY30	I-box	168	218	cGATAAGGCG	Part of a light responsive element	Larix laricina
Cs_ont_5g006680.1	CsWRKY30	I-box	397	447	cGATAAGGCG	Part of a light responsive element	Gossypium hirsutum
Cs_ont_5g006680.1	CsWRKY30	I-box	398	446	cGATAAGGCG	Part of a light responsive element	Triticum aestivum
Cs_ont_5g006680.1	CsWRKY30	CAT-box	1747	1793	GCCACT	Cis-acting regulatory element related to meristem expression	Arabidopsis thaliana
Cs_ont_5g006680.1	CsWRKY30	ABRE	726	772	ACGTG	Cis-acting element involved in the abscisic acid responsiveness	Arabidopsis thaliana
Cs_ont_5g006680.1	CsWRKY30	ABRE	727	772	ACGTG	Cis-acting element involved in the abscisic acid responsiveness	Arabidopsis thaliana
Cs_ont_5g006680.1	CsWRKY30	ABRE	1533	1579	ACGTG	Cis-acting element involved in the abscisic acid responsiveness	Arabidopsis thaliana
Cs_ont_5g006680.1	CsWRKY30	ABRE	1534	1579	ACGTG	Cis-acting element involved in the abscisic acid responsiveness	Arabidopsis thaliana
Cs_ont_5g006680.1	CsWRKY30	TCT-motif	123	169	TCTTAC	Part of a light responsive element	Arabidopsis thaliana
Cs_ont_5g006680.1	CsWRKY30	TCT-motif	1523	1569	TCTTAC	Part of a light responsive element	Arabidopsis thaliana
Cs_ont_5g006680.1	CsWRKY30	TCT-motif	1857	1903	TCTTAC	Part of a light responsive element	Arabidopsis thaliana
Cs_ont_5g006680.1	CsWRKY30	G-Box	726	772	TACGTG	Cis-acting regulatory element involved in light responsiveness	Pisum sativum
Cs_ont_5g006680.1	CsWRKY30	G-Box	1533	1579	TACGTG	Cis-acting regulatory element involved in light responsiveness	Pisum sativum
Cs_ont_5g006680.1	CsWRKY30	GATA-motif	396	445	AAGATAAGATT	Part of a light responsive element	Solanum tuberosum
Cs_ont_5g006680.1	CsWRKY30	CGTCA-motif	101	146	CGTCA	Cis-acting regulatory element involved in the MeJA-responsiveness	Hordeum vulgare
Cs_ont_5g006680.1	CsWRKY30	MBS	1968	2014	CAACTG	MYB binding site involved in drought-inducibility	Arabidopsis thaliana
Cs_ont_5g006680.1	CsWRKY30	TGACG-motif	101	146	TGACG	Cis-acting regulatory element involved in the MeJA-responsiveness	Hordeum vulgare
Cs_ont_5g006680.1	CsWRKY30	GA-motif	332	380	ATAGATAA	Part of a light responsive element	Arabidopsis thaliana
Cs_ont_5g006960.1	CsWRKY31	L-box	1418	1469	ATCCCACCTAC	Part of a light responsive element	Petroselinum crispum
Cs_ont_5g006960.1	CsWRKY31	AT-rich sequence	407	456	TAAAATACT	Element for maximal elicitor-mediated activation (2copies)	Pisum sativum
Cs_ont_5g006960.1	CsWRKY31	MRE	159	206	AACCTAA	MYB binding site involved in light responsiveness	Petroselinum crispum
Cs_ont_5g006960.1	CsWRKY31	TCA-element	268	317	TCAGAAGAGG	Cis-acting element involved in salicylic acid responsiveness	Nicotiana tabacum
Cs_ont_5g006960.1	CsWRKY31	TCA-element	958	1007	TCAGAAGAGG	Cis-acting element involved in salicylic acid responsiveness	Nicotiana tabacum
Cs_ont_5g006960.1	CsWRKY31	TCA-element	1640	1689	TCAGAAGAGG	Cis-acting element involved in salicylic acid responsiveness	Nicotiana tabacum
Cs_ont_5g006960.1	CsWRKY31	ABRE	1267	1316	ACGTG	Cis-acting element involved in the abscisic acid responsiveness	Triticum aestivum
Cs_ont_5g006960.1	CsWRKY31	ABRE	1269	1315	ACGTG	Cis-acting element involved in the abscisic acid responsiveness	Arabidopsis thaliana
Cs_ont_5g006960.1	CsWRKY31	ABRE	1270	1315	ACGTG	Cis-acting element involved in the abscisic acid responsiveness	Arabidopsis thaliana
Cs_ont_5g006960.1	CsWRKY31	ABRE	1543	1589	ACGTG	Cis-acting element involved in the abscisic acid responsiveness	Arabidopsis thaliana
Cs_ont_5g006960.1	CsWRKY31	ABRE	1544	1589	ACGTG	Cis-acting element involved in the abscisic acid responsiveness	Arabidopsis thaliana
Cs_ont_5g006960.1	CsWRKY31	G-box	1267	1316	TACGTG	Cis-acting regulatory element involved in light responsiveness	Arabidopsis thaliana
Cs_ont_5g006960.1	CsWRKY31	G-box	1269	1315	TACGTG	Cis-acting regulatory element involved in light responsiveness	Arabidopsis thaliana
Cs_ont_5g006960.1	CsWRKY31	G-box	1541	1590	TACGTG	Cis-acting regulatory element involved in light responsiveness	Arabidopsis thaliana
Cs_ont_5g006960.1	CsWRKY31	G-box	1543	1589	TACGTG	Cis-acting regulatory element involved in light responsiveness	Arabidopsis thaliana
Cs_ont_5g006960.1	CsWRKY31	GT1-motif	509	555	GGTTAA	Light responsive element	Arabidopsis thaliana
Cs_ont_5g006960.1	CsWRKY31	GT1-motif	1510	1556	GGTTAA	Light responsive element	Arabidopsis thaliana
Cs_ont_5g006960.1	CsWRKY31	CAAT-box	104	149	CCAAT	Common cis-acting element in promoter and enhancer regions	Pisum sativum
Cs_ont_5g006960.1	CsWRKY31	CAAT-box	115	160	CCAAT	Common cis-acting element in promoter and enhancer regions	Arabidopsis thaliana
Cs_ont_5g006960.1	CsWRKY31	CAAT-box	131	176	CCAAT	Common cis-acting element in promoter and enhancer regions	Pisum sativum
Cs_ont_5g006960.1	CsWRKY31	CAAT-box	305	350	CCAAT	Common cis-acting element in promoter and enhancer regions	Pisum sativum
Cs_ont_5g006960.1	CsWRKY31	CAAT-box	501	546	CCAAT	Common cis-acting element in promoter and enhancer regions	Pisum sativum
Cs_ont_5g006960.1	CsWRKY31	CAAT-box	542	587	CCAAT	Common cis-acting element in promoter and enhancer regions	Pisum sativum
Cs_ont_5g006960.1	CsWRKY31	CAAT-box	556	601	CCAAT	Common cis-acting element in promoter and enhancer regions	Pisum sativum
Cs_ont_5g006960.1	CsWRKY31	CAAT-box	633	678	CCAAT	Common cis-acting element in promoter and enhancer regions	Arabidopsis thaliana
Cs_ont_5g006960.1	CsWRKY31	CAAT-box	778	823	CCAAT	Common cis-acting element in promoter and enhancer regions	Arabidopsis thaliana
Cs_ont_5g006960.1	CsWRKY31	CAAT-box	788	833	CCAAT	Common cis-acting element in promoter and enhancer regions	Arabidopsis thaliana
Cs_ont_5g006960.1	CsWRKY31	CAAT-box	823	868	CCAAT	Common cis-acting element in promoter and enhancer regions	Pisum sativum
Cs_ont_5g006960.1	CsWRKY31	CAAT-box	938	983	CCAAT	Common cis-acting element in promoter and enhancer regions	Pisum sativum
Cs_ont_5g006960.1	CsWRKY31	CAAT-box	1132	1177	CCAAT	Common cis-acting element in promoter and enhancer regions	Pisum sativum
Cs_ont_5g006960.1	CsWRKY31	CAAT-box	1184	1229	CCAAT	Common cis-acting element in promoter and enhancer regions	Arabidopsis thaliana
Cs_ont_5g006960.1	CsWRKY31	CAAT-box	1366	1411	CCAAT	Common cis-acting element in promoter and enhancer regions	Arabidopsis thaliana
Cs_ont_5g006960.1	CsWRKY31	CAAT-box	1392	1437	CCAAT	Common cis-acting element in promoter and enhancer regions	Pisum sativum
Cs_ont_5g006960.1	CsWRKY31	CAAT-box	1477	1522	CCAAT	Common cis-acting element in promoter and enhancer regions	Pisum sativum
Cs_ont_5g006960.1	CsWRKY31	CAAT-box	1502	1547	CCAAT	Common cis-acting element in promoter and enhancer regions	Pisum sativum
Cs_ont_5g006960.1	CsWRKY31	CAAT-box	1603	1648	CCAAT	Common cis-acting element in promoter and enhancer regions	Arabidopsis thaliana
Cs_ont_5g006960.1	CsWRKY31	CAAT-box	1683	1728	CCAAT	Common cis-acting element in promoter and enhancer regions	Pisum sativum
Cs_ont_5g006960.1	CsWRKY31	Box 4	136	182	ATTAAT	Part of a conserved DNA module involved in light responsiveness	Petroselinum crispum
Cs_ont_5g006960.1	CsWRKY31	Box 4	236	282	ATTAAT	Part of a conserved DNA module involved in light responsiveness	Petroselinum crispum
Cs_ont_5g006960.1	CsWRKY31	Box 4	262	308	ATTAAT	Part of a conserved DNA module involved in light responsiveness	Petroselinum crispum
Cs_ont_5g006960.1	CsWRKY31	Box 4	819	865	ATTAAT	Part of a conserved DNA module involved in light responsiveness	Petroselinum crispum
Cs_ont_5g006960.1	CsWRKY31	W box	783	829	TTGACC	W box	Arabidopsis thaliana
Cs_ont_5g006960.1	CsWRKY31	W box	1205	1251	TTGACC	W box	Arabidopsis thaliana
Cs_ont_5g006960.1	CsWRKY31	ARE	1505	1551	AAACCA	Cis-acting regulatory element essential for the anaerobic induction	Zea mays
Cs_ont_5g006960.1	CsWRKY31	MSA-like	1199	1248	(T/C)C(T/C)AACGG(T/C)(T/C)A	Cis-acting element involved in cell cycle regulation	Catharanthus roseus
Cs_ont_5g006960.1	CsWRKY31	CCAAT-box	1201	1247	CAACGG	MYBHv1 binding site	Hordeum vulgare
Cs_ont_5g006960.1	CsWRKY31	Box II	1542	1591	CCACGTGGC	Part of a light responsive element	Petroselinum crispum
Cs_ont_5g006960.1	CsWRKY31	TGA-element	871	917	AACGAC	Auxin-responsive element	Brassica oleracea
Cs_ont_5g006960.1	CsWRKY31	MBS	1608	1654	CAACTG	MYB binding site involved in drought-inducibility	Arabidopsis thaliana
Cs_ont_5g006960.1	CsWRKY31	MBS	1688	1734	CAACTG	MYB binding site involved in drought-inducibility	Arabidopsis thaliana
Cs_ont_5g006960.1	CsWRKY31	G-Box	1269	1315	TACGTG	Cis-acting regulatory element involved in light responsiveness	Pisum sativum
Cs_ont_5g006960.1	CsWRKY31	G-Box	1543	1589	TACGTG	Cis-acting regulatory element involved in light responsiveness	Pisum sativum
Cs_ont_5g006960.1	CsWRKY31	Sp1	1538	1584	GGGCGG	Light responsive element	Oryza sativa
Cs_ont_2g024430.1	CsWRKY32	ATC-motif	548	596	AGCTATCCA	Part of a conserved DNA module involved in light responsiveness	Spinacia oleracea
Cs_ont_2g024430.1	CsWRKY32	TGACG-motif	433	478	TGACG	Cis-acting regulatory element involved in the MeJA-responsiveness	Hordeum vulgare
Cs_ont_2g024430.1	CsWRKY32	MBS	121	167	CAACTG	MYB binding site involved in drought-inducibility	Arabidopsis thaliana
Cs_ont_2g024430.1	CsWRKY32	MBS	675	721	CAACTG	MYB binding site involved in drought-inducibility	Arabidopsis thaliana
Cs_ont_2g024430.1	CsWRKY32	MBS	1482	1528	CAACTG	MYB binding site involved in drought-inducibility	Arabidopsis thaliana
Cs_ont_2g024430.1	CsWRKY32	CGTCA-motif	433	478	CGTCA	Cis-acting regulatory element involved in the MeJA-responsiveness	Hordeum vulgare
Cs_ont_2g024430.1	CsWRKY32	TCA-element	837	886	TCAGAAGAGG	Cis-acting element involved in salicylic acid responsiveness	Nicotiana tabacum
Cs_ont_2g024430.1	CsWRKY32	GARE-motif	1913	1960	TCTGTTG	Gibberellin-responsive element	Brassica oleracea
Cs_ont_2g024430.1	CsWRKY32	CAT-box	1312	1358	GCCACT	Cis-acting regulatory element related to meristem expression	Arabidopsis thaliana
Cs_ont_2g024430.1	CsWRKY32	ARE	55	101	AAACCA	Cis-acting regulatory element essential for the anaerobic induction	Zea mays
Cs_ont_2g024430.1	CsWRKY32	ARE	1051	1097	AAACCA	Cis-acting regulatory element essential for the anaerobic induction	Zea mays
Cs_ont_2g024430.1	CsWRKY32	ARE	1584	1630	AAACCA	Cis-acting regulatory element essential for the anaerobic induction	Zea mays
Cs_ont_2g024430.1	CsWRKY32	CAAT-box	58	103	CCAAT	Common cis-acting element in promoter and enhancer regions	Arabidopsis thaliana
Cs_ont_2g024430.1	CsWRKY32	CAAT-box	61	106	CCAAT	Common cis-acting element in promoter and enhancer regions	Pisum sativum
Cs_ont_2g024430.1	CsWRKY32	CAAT-box	72	117	CCAAT	Common cis-acting element in promoter and enhancer regions	Pisum sativum
Cs_ont_2g024430.1	CsWRKY32	CAAT-box	98	143	CCAAT	Common cis-acting element in promoter and enhancer regions	Pisum sativum
Cs_ont_2g024430.1	CsWRKY32	CAAT-box	131	176	CCAAT	Common cis-acting element in promoter and enhancer regions	Pisum sativum
Cs_ont_2g024430.1	CsWRKY32	CAAT-box	313	358	CCAAT	Common cis-acting element in promoter and enhancer regions	Pisum sativum
Cs_ont_2g024430.1	CsWRKY32	CAAT-box	361	406	CCAAT	Common cis-acting element in promoter and enhancer regions	Pisum sativum
Cs_ont_2g024430.1	CsWRKY32	CAAT-box	515	560	CCAAT	Common cis-acting element in promoter and enhancer regions	Pisum sativum
Cs_ont_2g024430.1	CsWRKY32	CAAT-box	638	683	CCAAT	Common cis-acting element in promoter and enhancer regions	Arabidopsis thaliana
Cs_ont_2g024430.1	CsWRKY32	CAAT-box	643	688	CCAAT	Common cis-acting element in promoter and enhancer regions	Pisum sativum
Cs_ont_2g024430.1	CsWRKY32	CAAT-box	793	838	CCAAT	Common cis-acting element in promoter and enhancer regions	Pisum sativum
Cs_ont_2g024430.1	CsWRKY32	CAAT-box	829	874	CCAAT	Common cis-acting element in promoter and enhancer regions	Pisum sativum
Cs_ont_2g024430.1	CsWRKY32	CAAT-box	1185	1230	CCAAT	Common cis-acting element in promoter and enhancer regions	Arabidopsis thaliana
Cs_ont_2g024430.1	CsWRKY32	CAAT-box	1444	1489	CCAAT	Common cis-acting element in promoter and enhancer regions	Pisum sativum
Cs_ont_2g024430.1	CsWRKY32	CAAT-box	1515	1560	CCAAT	Common cis-acting element in promoter and enhancer regions	Pisum sativum
Cs_ont_2g024430.1	CsWRKY32	CAAT-box	1559	1604	CCAAT	Common cis-acting element in promoter and enhancer regions	Pisum sativum
Cs_ont_2g024430.1	CsWRKY32	CAAT-box	1671	1716	CCAAT	Common cis-acting element in promoter and enhancer regions	Pisum sativum
Cs_ont_2g024430.1	CsWRKY32	CAAT-box	1899	1944	CCAAT	Common cis-acting element in promoter and enhancer regions	Pisum sativum
Cs_ont_2g024430.1	CsWRKY32	Box 4	1826	1872	ATTAAT	Part of a conserved DNA module involved in light responsiveness	Petroselinum crispum
Cs_ont_2g024430.1	CsWRKY32	GT1-motif	1474	1523	GGTTAA	Light responsive element	Solanum tuberosum
Cs_ont_2g024430.1	CsWRKY32	G-box	245	291	TACGTG	Cis-acting regulatory element involved in light responsiveness	Zea mays
Cs_ont_6g013730.1	CsWRKY33	HD-Zip 1	661	709	CAAT(A/T)ATTG	Element involved in differentiation of the palisade mesophyll cells	Arabidopsis thaliana
Cs_ont_6g013730.1	CsWRKY33	Unnamed_1	1162	1213	GGATTTTACAGT	Cis-acting element involved in phytochrome down-regulation expression	Pisum sativum
Cs_ont_6g013730.1	CsWRKY33	AE-box	1933	1981	AGAAACAA	Part of a module for light response	Arabidopsis thaliana
Cs_ont_6g013730.1	CsWRKY33	MSA-like	1640	1689	(T/C)C(T/C)AACGG(T/C)(T/C)A	Cis-acting element involved in cell cycle regulation	Catharanthus roseus
Cs_ont_6g013730.1	CsWRKY33	ACE	726	775	GACACGTATG	Cis-acting element involved in light responsiveness	Petroselinum crispum
Cs_ont_6g013730.1	CsWRKY33	GATA-motif	926	976	AAGATAAGATT	Part of a light responsive element	Arabidopsis thaliana
Cs_ont_6g013730.1	CsWRKY33	ATCT-motif	9	58	AATCTAATCC	Part of a conserved DNA module involved in light responsiveness	Pisum sativum
Cs_ont_6g013730.1	CsWRKY33	TCT-motif	137	183	TCTTAC	Part of a light responsive element	Arabidopsis thaliana
Cs_ont_6g013730.1	CsWRKY33	TCT-motif	1045	1091	TCTTAC	Part of a light responsive element	Arabidopsis thaliana
Cs_ont_6g013730.1	CsWRKY33	L-box	124	174	ATCCCACCTAC	Part of a light responsive element	Petroselinum crispum
Cs_ont_6g013730.1	CsWRKY33	O2-site	490	539	GATGA(C/T)(A/G)TG(A/G)	Cis-acting regulatory element involved in zein metabolism regulation	Zea mays
Cs_ont_6g013730.1	CsWRKY33	ABRE	462	507	ACGTG	Cis-acting element involved in the abscisic acid responsiveness	Arabidopsis thaliana
Cs_ont_6g013730.1	CsWRKY33	ABRE	1584	1629	ACGTG	Cis-acting element involved in the abscisic acid responsiveness	Arabidopsis thaliana
Cs_ont_6g013730.1	CsWRKY33	TCA-element	1075	1124	TCAGAAGAGG	Cis-acting element involved in salicylic acid responsiveness	Nicotiana tabacum
Cs_ont_6g013730.1	CsWRKY33	AT-rich element	307	357	ATAGAAATCAA	Binding site of AT-rich DNA binding protein (ATBP-1)	Glycine max
Cs_ont_6g013730.1	CsWRKY33	G-box	461	507	TACGTG	Cis-acting regulatory element involved in light responsiveness	Zea mays
Cs_ont_6g013730.1	CsWRKY33	G-box	1583	1629	TACGTG	Cis-acting regulatory element involved in light responsiveness	Arabidopsis thaliana
Cs_ont_6g013730.1	CsWRKY33	ARE	1088	1134	AAACCA	Cis-acting regulatory element essential for the anaerobic induction	Zea mays
Cs_ont_6g013730.1	CsWRKY33	W box	615	661	TTGACC	W box	Arabidopsis thaliana
Cs_ont_6g013730.1	CsWRKY33	W box	1693	1739	TTGACC	W box	Arabidopsis thaliana
Cs_ont_6g013730.1	CsWRKY33	W box	1718	1764	TTGACC	W box	Arabidopsis thaliana
Cs_ont_6g013730.1	CsWRKY33	CAAT-box	3	48	CCAAT	Common cis-acting element in promoter and enhancer regions	Pisum sativum
Cs_ont_6g013730.1	CsWRKY33	CAAT-box	6	51	CCAAT	Common cis-acting element in promoter and enhancer regions	Arabidopsis thaliana
Cs_ont_6g013730.1	CsWRKY33	CAAT-box	11	56	CCAAT	Common cis-acting element in promoter and enhancer regions	Arabidopsis thaliana
Cs_ont_6g013730.1	CsWRKY33	CAAT-box	133	178	CCAAT	Common cis-acting element in promoter and enhancer regions	Arabidopsis thaliana
Cs_ont_6g013730.1	CsWRKY33	CAAT-box	304	349	CCAAT	Common cis-acting element in promoter and enhancer regions	Pisum sativum
Cs_ont_6g013730.1	CsWRKY33	CAAT-box	331	376	CCAAT	Common cis-acting element in promoter and enhancer regions	Pisum sativum
Cs_ont_6g013730.1	CsWRKY33	CAAT-box	531	576	CCAAT	Common cis-acting element in promoter and enhancer regions	Pisum sativum
Cs_ont_6g013730.1	CsWRKY33	CAAT-box	606	651	CCAAT	Common cis-acting element in promoter and enhancer regions	Pisum sativum
Cs_ont_6g013730.1	CsWRKY33	CAAT-box	612	657	CCAAT	Common cis-acting element in promoter and enhancer regions	Arabidopsis thaliana
Cs_ont_6g013730.1	CsWRKY33	CAAT-box	666	711	CCAAT	Common cis-acting element in promoter and enhancer regions	Arabidopsis thaliana
Cs_ont_6g013730.1	CsWRKY33	CAAT-box	771	816	CCAAT	Common cis-acting element in promoter and enhancer regions	Pisum sativum
Cs_ont_6g013730.1	CsWRKY33	CAAT-box	838	883	CCAAT	Common cis-acting element in promoter and enhancer regions	Pisum sativum
Cs_ont_6g013730.1	CsWRKY33	CAAT-box	937	982	CCAAT	Common cis-acting element in promoter and enhancer regions	Pisum sativum
Cs_ont_6g013730.1	CsWRKY33	CAAT-box	1173	1218	CCAAT	Common cis-acting element in promoter and enhancer regions	Pisum sativum
Cs_ont_6g013730.1	CsWRKY33	CAAT-box	1186	1231	CCAAT	Common cis-acting element in promoter and enhancer regions	Pisum sativum
Cs_ont_6g013730.1	CsWRKY33	CAAT-box	1201	1246	CCAAT	Common cis-acting element in promoter and enhancer regions	Pisum sativum
Cs_ont_6g013730.1	CsWRKY33	CAAT-box	1210	1255	CCAAT	Common cis-acting element in promoter and enhancer regions	Pisum sativum
Cs_ont_6g013730.1	CsWRKY33	CAAT-box	1229	1274	CCAAT	Common cis-acting element in promoter and enhancer regions	Pisum sativum
Cs_ont_6g013730.1	CsWRKY33	CAAT-box	1267	1312	CCAAT	Common cis-acting element in promoter and enhancer regions	Pisum sativum
Cs_ont_6g013730.1	CsWRKY33	CAAT-box	1272	1317	CCAAT	Common cis-acting element in promoter and enhancer regions	Pisum sativum
Cs_ont_6g013730.1	CsWRKY33	CAAT-box	1301	1346	CCAAT	Common cis-acting element in promoter and enhancer regions	Pisum sativum
Cs_ont_6g013730.1	CsWRKY33	CAAT-box	1350	1395	CCAAT	Common cis-acting element in promoter and enhancer regions	Arabidopsis thaliana
Cs_ont_6g013730.1	CsWRKY33	CAAT-box	1412	1457	CCAAT	Common cis-acting element in promoter and enhancer regions	Pisum sativum
Cs_ont_6g013730.1	CsWRKY33	CAAT-box	1459	1506	CCAAT	Common cis-acting element in promoter and enhancer regions	Petunia hybrida
Cs_ont_6g013730.1	CsWRKY33	CAAT-box	1475	1520	CCAAT	Common cis-acting element in promoter and enhancer regions	Pisum sativum
Cs_ont_6g013730.1	CsWRKY33	CAAT-box	1504	1549	CCAAT	Common cis-acting element in promoter and enhancer regions	Pisum sativum
Cs_ont_6g013730.1	CsWRKY33	CAAT-box	1887	1932	CCAAT	Common cis-acting element in promoter and enhancer regions	Pisum sativum
Cs_ont_6g013730.1	CsWRKY33	CAAT-box	1976	2021	CCAAT	Common cis-acting element in promoter and enhancer regions	Pisum sativum
Cs_ont_6g013730.1	CsWRKY33	Box 4	55	101	ATTAAT	Part of a conserved DNA module involved in light responsiveness	Petroselinum crispum
Cs_ont_6g013730.1	CsWRKY33	Box 4	1064	1110	ATTAAT	Part of a conserved DNA module involved in light responsiveness	Petroselinum crispum
Cs_ont_6g013730.1	CsWRKY33	Box 4	1778	1824	ATTAAT	Part of a conserved DNA module involved in light responsiveness	Petroselinum crispum
Cs_ont_6g013730.1	CsWRKY33	GT1-motif	173	219	GGTTAA	Light responsive element	Arabidopsis thaliana
Cs_ont_6g013730.1	CsWRKY33	GT1-motif	1566	1612	GGTTAA	Light responsive element	Arabidopsis thaliana
Cs_ont_2g002700.1	CsWRKY34	TGACG-motif	567	612	TGACG	Cis-acting regulatory element involved in the MeJA-responsiveness	Hordeum vulgare
Cs_ont_2g002700.1	CsWRKY34	TGACG-motif	1153	1198	TGACG	Cis-acting regulatory element involved in the MeJA-responsiveness	Hordeum vulgare
Cs_ont_2g002700.1	CsWRKY34	TGACG-motif	1378	1423	TGACG	Cis-acting regulatory element involved in the MeJA-responsiveness	Hordeum vulgare
Cs_ont_2g002700.1	CsWRKY34	G-Box	644	690	TACGTG	Cis-acting regulatory element involved in light responsiveness	Pisum sativum
Cs_ont_2g002700.1	CsWRKY34	G-Box	1264	1310	TACGTG	Cis-acting regulatory element involved in light responsiveness	Pisum sativum
Cs_ont_2g002700.1	CsWRKY34	G-Box	1316	1362	TACGTG	Cis-acting regulatory element involved in light responsiveness	Pisum sativum
Cs_ont_2g002700.1	CsWRKY34	GATA-motif	1369	1416	AAGATAAGATT	Part of a light responsive element	Arabidopsis thaliana
Cs_ont_2g002700.1	CsWRKY34	CGTCA-motif	567	612	CGTCA	Cis-acting regulatory element involved in the MeJA-responsiveness	Hordeum vulgare
Cs_ont_2g002700.1	CsWRKY34	CGTCA-motif	1153	1198	CGTCA	Cis-acting regulatory element involved in the MeJA-responsiveness	Hordeum vulgare
Cs_ont_2g002700.1	CsWRKY34	CGTCA-motif	1378	1423	CGTCA	Cis-acting regulatory element involved in the MeJA-responsiveness	Hordeum vulgare
Cs_ont_2g002700.1	CsWRKY34	TGA-element	766	812	AACGAC	Auxin-responsive element	Brassica oleracea
Cs_ont_2g002700.1	CsWRKY34	TGA-element	1855	1901	AACGAC	Auxin-responsive element	Brassica oleracea
Cs_ont_2g002700.1	CsWRKY34	MBS	1135	1181	CAACTG	MYB binding site involved in drought-inducibility	Arabidopsis thaliana
Cs_ont_2g002700.1	CsWRKY34	MBS	1174	1220	CAACTG	MYB binding site involved in drought-inducibility	Arabidopsis thaliana
Cs_ont_2g002700.1	CsWRKY34	CAT-box	1753	1799	GCCACT	Cis-acting regulatory element related to meristem expression	Arabidopsis thaliana
Cs_ont_2g002700.1	CsWRKY34	ABRE	644	690	ACGTG	Cis-acting element involved in the abscisic acid responsiveness	Arabidopsis thaliana
Cs_ont_2g002700.1	CsWRKY34	ABRE	645	690	ACGTG	Cis-acting element involved in the abscisic acid responsiveness	Arabidopsis thaliana
Cs_ont_2g002700.1	CsWRKY34	ABRE	1155	1200	ACGTG	Cis-acting element involved in the abscisic acid responsiveness	Arabidopsis thaliana
Cs_ont_2g002700.1	CsWRKY34	ABRE	1264	1310	ACGTG	Cis-acting element involved in the abscisic acid responsiveness	Arabidopsis thaliana
Cs_ont_2g002700.1	CsWRKY34	ABRE	1265	1310	ACGTG	Cis-acting element involved in the abscisic acid responsiveness	Arabidopsis thaliana
Cs_ont_2g002700.1	CsWRKY34	ABRE	1288	1335	ACGTG	Cis-acting element involved in the abscisic acid responsiveness	Arabidopsis thaliana
Cs_ont_2g002700.1	CsWRKY34	ABRE	1316	1362	ACGTG	Cis-acting element involved in the abscisic acid responsiveness	Arabidopsis thaliana
Cs_ont_2g002700.1	CsWRKY34	ABRE	1317	1362	ACGTG	Cis-acting element involved in the abscisic acid responsiveness	Arabidopsis thaliana
Cs_ont_2g002700.1	CsWRKY34	TCT-motif	1840	1886	TCTTAC	Part of a light responsive element	Arabidopsis thaliana
Cs_ont_2g002700.1	CsWRKY34	GT1-motif	110	157	GGTTAA	Light responsive element	Avena sativa
Cs_ont_2g002700.1	CsWRKY34	GT1-motif	111	157	GGTTAA	Light responsive element	Arabidopsis thaliana
Cs_ont_2g002700.1	CsWRKY34	GT1-motif	409	456	GGTTAA	Light responsive element	Avena sativa
Cs_ont_2g002700.1	CsWRKY34	GT1-motif	410	456	GGTTAA	Light responsive element	Arabidopsis thaliana
Cs_ont_2g002700.1	CsWRKY34	Box 4	342	388	ATTAAT	Part of a conserved DNA module involved in light responsiveness	Petroselinum crispum
Cs_ont_2g002700.1	CsWRKY34	Box 4	694	740	ATTAAT	Part of a conserved DNA module involved in light responsiveness	Petroselinum crispum
Cs_ont_2g002700.1	CsWRKY34	Box 4	876	922	ATTAAT	Part of a conserved DNA module involved in light responsiveness	Petroselinum crispum
Cs_ont_2g002700.1	CsWRKY34	Box 4	986	1032	ATTAAT	Part of a conserved DNA module involved in light responsiveness	Petroselinum crispum
Cs_ont_2g002700.1	CsWRKY34	CAAT-box	2	47	CCAAT	Common cis-acting element in promoter and enhancer regions	Pisum sativum
Cs_ont_2g002700.1	CsWRKY34	CAAT-box	9	54	CCAAT	Common cis-acting element in promoter and enhancer regions	Arabidopsis thaliana
Cs_ont_2g002700.1	CsWRKY34	CAAT-box	87	132	CCAAT	Common cis-acting element in promoter and enhancer regions	Pisum sativum
Cs_ont_2g002700.1	CsWRKY34	CAAT-box	99	144	CCAAT	Common cis-acting element in promoter and enhancer regions	Pisum sativum
Cs_ont_2g002700.1	CsWRKY34	CAAT-box	155	200	CCAAT	Common cis-acting element in promoter and enhancer regions	Pisum sativum
Cs_ont_2g002700.1	CsWRKY34	CAAT-box	227	272	CCAAT	Common cis-acting element in promoter and enhancer regions	Pisum sativum
Cs_ont_2g002700.1	CsWRKY34	CAAT-box	365	410	CCAAT	Common cis-acting element in promoter and enhancer regions	Arabidopsis thaliana
Cs_ont_2g002700.1	CsWRKY34	CAAT-box	414	459	CCAAT	Common cis-acting element in promoter and enhancer regions	Arabidopsis thaliana
Cs_ont_2g002700.1	CsWRKY34	CAAT-box	454	499	CCAAT	Common cis-acting element in promoter and enhancer regions	Pisum sativum
Cs_ont_2g002700.1	CsWRKY34	CAAT-box	723	768	CCAAT	Common cis-acting element in promoter and enhancer regions	Arabidopsis thaliana
Cs_ont_2g002700.1	CsWRKY34	CAAT-box	771	816	CCAAT	Common cis-acting element in promoter and enhancer regions	Pisum sativum
Cs_ont_2g002700.1	CsWRKY34	CAAT-box	880	925	CCAAT	Common cis-acting element in promoter and enhancer regions	Pisum sativum
Cs_ont_2g002700.1	CsWRKY34	CAAT-box	941	986	CCAAT	Common cis-acting element in promoter and enhancer regions	Pisum sativum
Cs_ont_2g002700.1	CsWRKY34	CAAT-box	974	1019	CCAAT	Common cis-acting element in promoter and enhancer regions	Pisum sativum
Cs_ont_2g002700.1	CsWRKY34	CAAT-box	977	1022	CCAAT	Common cis-acting element in promoter and enhancer regions	Pisum sativum
Cs_ont_2g002700.1	CsWRKY34	CAAT-box	994	1039	CCAAT	Common cis-acting element in promoter and enhancer regions	Pisum sativum
Cs_ont_2g002700.1	CsWRKY34	CAAT-box	1306	1351	CCAAT	Common cis-acting element in promoter and enhancer regions	Arabidopsis thaliana
Cs_ont_2g002700.1	CsWRKY34	CAAT-box	1361	1406	CCAAT	Common cis-acting element in promoter and enhancer regions	Arabidopsis thaliana
Cs_ont_2g002700.1	CsWRKY34	CAAT-box	1919	1964	CCAAT	Common cis-acting element in promoter and enhancer regions	Pisum sativum
Cs_ont_2g002700.1	CsWRKY34	W box	1291	1337	TTGACC	W box	Arabidopsis thaliana
Cs_ont_2g002700.1	CsWRKY34	W box	1357	1403	TTGACC	W box	Arabidopsis thaliana
Cs_ont_2g002700.1	CsWRKY34	TCCC-motif	15	62	TCTCCCT	Part of a light responsive element	Spinacia oleracea
Cs_ont_2g002700.1	CsWRKY34	TCCC-motif	1553	1600	TCTCCCT	Part of a light responsive element	Spinacia oleracea
Cs_ont_2g002700.1	CsWRKY34	G-box	644	690	TACGTG	Cis-acting regulatory element involved in light responsiveness	Arabidopsis thaliana
Cs_ont_2g002700.1	CsWRKY34	G-box	1154	1200	TACGTG	Cis-acting regulatory element involved in light responsiveness	Zea mays
Cs_ont_2g002700.1	CsWRKY34	G-box	1264	1310	TACGTG	Cis-acting regulatory element involved in light responsiveness	Arabidopsis thaliana
Cs_ont_2g002700.1	CsWRKY34	G-box	1315	1363	TACGTG	Cis-acting regulatory element involved in light responsiveness	Brassica napus
Cs_ont_2g002700.1	CsWRKY34	G-box	1316	1362	TACGTG	Cis-acting regulatory element involved in light responsiveness	Arabidopsis thaliana
Cs_ont_5g048610.1	CsWRKY35	LTR	1577	1623	CCGAAA	Cis-acting element involved in low-temperature responsiveness	Hordeum vulgare
Cs_ont_5g048610.1	CsWRKY35	LTR	1682	1728	CCGAAA	Cis-acting element involved in low-temperature responsiveness	Hordeum vulgare
Cs_ont_5g048610.1	CsWRKY35	CGTCA-motif	1292	1337	CGTCA	Cis-acting regulatory element involved in the MeJA-responsiveness	Hordeum vulgare
Cs_ont_5g048610.1	CsWRKY35	CGTCA-motif	1961	2006	CGTCA	Cis-acting regulatory element involved in the MeJA-responsiveness	Hordeum vulgare
Cs_ont_5g048610.1	CsWRKY35	G-Box	878	924	TACGTG	Cis-acting regulatory element involved in light responsiveness	Pisum sativum
Cs_ont_5g048610.1	CsWRKY35	TGACG-motif	1292	1337	TGACG	Cis-acting regulatory element involved in the MeJA-responsiveness	Hordeum vulgare
Cs_ont_5g048610.1	CsWRKY35	TGACG-motif	1961	2006	TGACG	Cis-acting regulatory element involved in the MeJA-responsiveness	Hordeum vulgare
Cs_ont_5g048610.1	CsWRKY35	AT-rich element	1105	1155	ATAGAAATCAA	Binding site of AT-rich DNA binding protein (ATBP-1)	Glycine max
Cs_ont_5g048610.1	CsWRKY35	ARE	1487	1533	AAACCA	Cis-acting regulatory element essential for the anaerobic induction	Zea mays
Cs_ont_5g048610.1	CsWRKY35	W box	1591	1637	TTGACC	W box	Arabidopsis thaliana
Cs_ont_5g048610.1	CsWRKY35	Box 4	109	155	ATTAAT	Part of a conserved DNA module involved in light responsiveness	Petroselinum crispum
Cs_ont_5g048610.1	CsWRKY35	Box 4	113	159	ATTAAT	Part of a conserved DNA module involved in light responsiveness	Petroselinum crispum
Cs_ont_5g048610.1	CsWRKY35	CAAT-box	255	300	CCAAT	Common cis-acting element in promoter and enhancer regions	Pisum sativum
Cs_ont_5g048610.1	CsWRKY35	CAAT-box	457	502	CCAAT	Common cis-acting element in promoter and enhancer regions	Pisum sativum
Cs_ont_5g048610.1	CsWRKY35	CAAT-box	524	569	CCAAT	Common cis-acting element in promoter and enhancer regions	Pisum sativum
Cs_ont_5g048610.1	CsWRKY35	CAAT-box	591	636	CCAAT	Common cis-acting element in promoter and enhancer regions	Pisum sativum
Cs_ont_5g048610.1	CsWRKY35	CAAT-box	817	862	CCAAT	Common cis-acting element in promoter and enhancer regions	Arabidopsis thaliana
Cs_ont_5g048610.1	CsWRKY35	CAAT-box	910	955	CCAAT	Common cis-acting element in promoter and enhancer regions	Pisum sativum
Cs_ont_5g048610.1	CsWRKY35	CAAT-box	1131	1176	CCAAT	Common cis-acting element in promoter and enhancer regions	Arabidopsis thaliana
Cs_ont_5g048610.1	CsWRKY35	CAAT-box	1134	1179	CCAAT	Common cis-acting element in promoter and enhancer regions	Pisum sativum
Cs_ont_5g048610.1	CsWRKY35	CAAT-box	1586	1631	CCAAT	Common cis-acting element in promoter and enhancer regions	Pisum sativum
Cs_ont_5g048610.1	CsWRKY35	CAAT-box	1589	1634	CCAAT	Common cis-acting element in promoter and enhancer regions	Pisum sativum
Cs_ont_5g048610.1	CsWRKY35	CAAT-box	1595	1640	CCAAT	Common cis-acting element in promoter and enhancer regions	Arabidopsis thaliana
Cs_ont_5g048610.1	CsWRKY35	CAAT-box	1610	1655	CCAAT	Common cis-acting element in promoter and enhancer regions	Arabidopsis thaliana
Cs_ont_5g048610.1	CsWRKY35	CAAT-box	1693	1738	CCAAT	Common cis-acting element in promoter and enhancer regions	Pisum sativum
Cs_ont_5g048610.1	CsWRKY35	CAAT-box	1729	1774	CCAAT	Common cis-acting element in promoter and enhancer regions	Arabidopsis thaliana
Cs_ont_5g048610.1	CsWRKY35	CAAT-box	1930	1975	CCAAT	Common cis-acting element in promoter and enhancer regions	Pisum sativum
Cs_ont_5g048610.1	CsWRKY35	TCT-motif	1467	1513	TCTTAC	Part of a light responsive element	Arabidopsis thaliana
Cs_ont_5g048610.1	CsWRKY35	ABRE	878	923	ACGTG	Cis-acting element involved in the abscisic acid responsiveness	Arabidopsis thaliana
Cs_ont_5g048610.1	CsWRKY35	TCA-element	676	725	TCAGAAGAGG	Cis-acting element involved in salicylic acid responsiveness	Nicotiana tabacum
Cs_ont_5g048610.1	CsWRKY35	GARE-motif	171	218	TCTGTTG	Gibberellin-responsive element	Brassica oleracea
Cs_ont_9g001150.1	CsWRKY36	AT-rich sequence	419	468	TAAAATACT	Element for maximal elicitor-mediated activation (2copies)	Pisum sativum
Cs_ont_9g001150.1	CsWRKY36	TGA-box	73	121	TGACGTAA	Part of an auxin-responsive element	Glycine max
Cs_ont_9g001150.1	CsWRKY36	ABRE	81	126	ACGTG	Cis-acting element involved in the abscisic acid responsiveness	Arabidopsis thaliana
Cs_ont_9g001150.1	CsWRKY36	ABRE	534	580	ACGTG	Cis-acting element involved in the abscisic acid responsiveness	Arabidopsis thaliana
Cs_ont_9g001150.1	CsWRKY36	ABRE	535	580	ACGTG	Cis-acting element involved in the abscisic acid responsiveness	Arabidopsis thaliana
Cs_ont_9g001150.1	CsWRKY36	ABRE	575	620	ACGTG	Cis-acting element involved in the abscisic acid responsiveness	Arabidopsis thaliana
Cs_ont_9g001150.1	CsWRKY36	ABRE	1479	1524	ACGTG	Cis-acting element involved in the abscisic acid responsiveness	Arabidopsis thaliana
Cs_ont_9g001150.1	CsWRKY36	ABRE	1611	1660	ACGTG	Cis-acting element involved in the abscisic acid responsiveness	Triticum aestivum
Cs_ont_9g001150.1	CsWRKY36	ABRE	1613	1659	ACGTG	Cis-acting element involved in the abscisic acid responsiveness	Arabidopsis thaliana
Cs_ont_9g001150.1	CsWRKY36	ABRE	1614	1659	ACGTG	Cis-acting element involved in the abscisic acid responsiveness	Arabidopsis thaliana
Cs_ont_9g001150.1	CsWRKY36	TCA-element	163	212	TCAGAAGAGG	Cis-acting element involved in salicylic acid responsiveness	Nicotiana tabacum
Cs_ont_9g001150.1	CsWRKY36	I-box	590	640	cGATAAGGCG	Part of a light responsive element	Flaveria trinervia
Cs_ont_9g001150.1	CsWRKY36	MRE	1322	1369	AACCTAA	MYB binding site involved in light responsiveness	Petroselinum crispum
Cs_ont_9g001150.1	CsWRKY36	AT1-motif	1237	1290	AATTATTTTTTATT	Part of a light responsive module	Solanum tuberosum
Cs_ont_9g001150.1	CsWRKY36	G-box	78	126	TACGTG	Cis-acting regulatory element involved in light responsiveness	Brassica oleracea
Cs_ont_9g001150.1	CsWRKY36	G-box	534	580	TACGTG	Cis-acting regulatory element involved in light responsiveness	Arabidopsis thaliana
Cs_ont_9g001150.1	CsWRKY36	G-box	574	620	TACGTG	Cis-acting regulatory element involved in light responsiveness	Arabidopsis thaliana
Cs_ont_9g001150.1	CsWRKY36	G-box	1479	1525	TACGTG	Cis-acting regulatory element involved in light responsiveness	Arabidopsis thaliana
Cs_ont_9g001150.1	CsWRKY36	G-box	1611	1660	TACGTG	Cis-acting regulatory element involved in light responsiveness	Arabidopsis thaliana
Cs_ont_9g001150.1	CsWRKY36	G-box	1613	1659	TACGTG	Cis-acting regulatory element involved in light responsiveness	Arabidopsis thaliana
Cs_ont_9g001150.1	CsWRKY36	ARE	345	391	AAACCA	Cis-acting regulatory element essential for the anaerobic induction	Zea mays
Cs_ont_9g001150.1	CsWRKY36	W box	1657	1703	TTGACC	W box	Arabidopsis thaliana
Cs_ont_9g001150.1	CsWRKY36	Box 4	283	329	ATTAAT	Part of a conserved DNA module involved in light responsiveness	Petroselinum crispum
Cs_ont_9g001150.1	CsWRKY36	Box 4	581	627	ATTAAT	Part of a conserved DNA module involved in light responsiveness	Petroselinum crispum
Cs_ont_9g001150.1	CsWRKY36	Box 4	1151	1197	ATTAAT	Part of a conserved DNA module involved in light responsiveness	Petroselinum crispum
Cs_ont_9g001150.1	CsWRKY36	Box 4	1708	1754	ATTAAT	Part of a conserved DNA module involved in light responsiveness	Petroselinum crispum
Cs_ont_9g001150.1	CsWRKY36	CAAT-box	33	78	CCAAT	Common cis-acting element in promoter and enhancer regions	Pisum sativum
Cs_ont_9g001150.1	CsWRKY36	CAAT-box	319	364	CCAAT	Common cis-acting element in promoter and enhancer regions	Arabidopsis thaliana
Cs_ont_9g001150.1	CsWRKY36	CAAT-box	371	416	CCAAT	Common cis-acting element in promoter and enhancer regions	Pisum sativum
Cs_ont_9g001150.1	CsWRKY36	CAAT-box	398	443	CCAAT	Common cis-acting element in promoter and enhancer regions	Arabidopsis thaliana
Cs_ont_9g001150.1	CsWRKY36	CAAT-box	438	483	CCAAT	Common cis-acting element in promoter and enhancer regions	Arabidopsis thaliana
Cs_ont_9g001150.1	CsWRKY36	CAAT-box	474	519	CCAAT	Common cis-acting element in promoter and enhancer regions	Pisum sativum
Cs_ont_9g001150.1	CsWRKY36	CAAT-box	492	537	CCAAT	Common cis-acting element in promoter and enhancer regions	Pisum sativum
Cs_ont_9g001150.1	CsWRKY36	CAAT-box	506	551	CCAAT	Common cis-acting element in promoter and enhancer regions	Pisum sativum
Cs_ont_9g001150.1	CsWRKY36	CAAT-box	526	571	CCAAT	Common cis-acting element in promoter and enhancer regions	Pisum sativum
Cs_ont_9g001150.1	CsWRKY36	CAAT-box	540	585	CCAAT	Common cis-acting element in promoter and enhancer regions	Pisum sativum
Cs_ont_9g001150.1	CsWRKY36	CAAT-box	591	636	CCAAT	Common cis-acting element in promoter and enhancer regions	Pisum sativum
Cs_ont_9g001150.1	CsWRKY36	CAAT-box	596	641	CCAAT	Common cis-acting element in promoter and enhancer regions	Arabidopsis thaliana
Cs_ont_9g001150.1	CsWRKY36	CAAT-box	622	667	CCAAT	Common cis-acting element in promoter and enhancer regions	Pisum sativum
Cs_ont_9g001150.1	CsWRKY36	CAAT-box	806	851	CCAAT	Common cis-acting element in promoter and enhancer regions	Pisum sativum
Cs_ont_9g001150.1	CsWRKY36	CAAT-box	853	898	CCAAT	Common cis-acting element in promoter and enhancer regions	Pisum sativum
Cs_ont_9g001150.1	CsWRKY36	CAAT-box	889	934	CCAAT	Common cis-acting element in promoter and enhancer regions	Pisum sativum
Cs_ont_9g001150.1	CsWRKY36	CAAT-box	934	979	CCAAT	Common cis-acting element in promoter and enhancer regions	Arabidopsis thaliana
Cs_ont_9g001150.1	CsWRKY36	CAAT-box	987	1032	CCAAT	Common cis-acting element in promoter and enhancer regions	Arabidopsis thaliana
Cs_ont_9g001150.1	CsWRKY36	CAAT-box	1034	1079	CCAAT	Common cis-acting element in promoter and enhancer regions	Arabidopsis thaliana
Cs_ont_9g001150.1	CsWRKY36	CAAT-box	1062	1107	CCAAT	Common cis-acting element in promoter and enhancer regions	Arabidopsis thaliana
Cs_ont_9g001150.1	CsWRKY36	CAAT-box	1139	1184	CCAAT	Common cis-acting element in promoter and enhancer regions	Pisum sativum
Cs_ont_9g001150.1	CsWRKY36	CAAT-box	1173	1218	CCAAT	Common cis-acting element in promoter and enhancer regions	Pisum sativum
Cs_ont_9g001150.1	CsWRKY36	CAAT-box	1207	1252	CCAAT	Common cis-acting element in promoter and enhancer regions	Arabidopsis thaliana
Cs_ont_9g001150.1	CsWRKY36	CAAT-box	1221	1266	CCAAT	Common cis-acting element in promoter and enhancer regions	Pisum sativum
Cs_ont_9g001150.1	CsWRKY36	CAAT-box	1350	1397	CCAAT	Common cis-acting element in promoter and enhancer regions	Petunia hybrida
Cs_ont_9g001150.1	CsWRKY36	CAAT-box	1713	1760	CCAAT	Common cis-acting element in promoter and enhancer regions	Petunia hybrida
Cs_ont_9g001150.1	CsWRKY36	CAAT-box	1780	1825	CCAAT	Common cis-acting element in promoter and enhancer regions	Pisum sativum
Cs_ont_9g001150.1	CsWRKY36	CAAT-box	1936	1981	CCAAT	Common cis-acting element in promoter and enhancer regions	Pisum sativum
Cs_ont_9g001150.1	CsWRKY36	A-box	1632	1678	CCGTCC	Cis-acting regulatory element	Petroselinum crispum
Cs_ont_9g001150.1	CsWRKY36	A-box	1721	1767	CCGTCC	Cis-acting regulatory element	Petroselinum crispum
Cs_ont_9g001150.1	CsWRKY36	GT1-motif	991	1038	GGTTAA	Light responsive element	Avena sativa
Cs_ont_9g001150.1	CsWRKY36	GT1-motif	1166	1213	GGTTAA	Light responsive element	Avena sativa
Cs_ont_9g001150.1	CsWRKY36	GT1-motif	1167	1213	GGTTAA	Light responsive element	Arabidopsis thaliana
Cs_ont_9g001150.1	CsWRKY36	TGACG-motif	73	118	TGACG	Cis-acting regulatory element involved in the MeJA-responsiveness	Hordeum vulgare
Cs_ont_9g001150.1	CsWRKY36	TGACG-motif	1142	1187	TGACG	Cis-acting regulatory element involved in the MeJA-responsiveness	Hordeum vulgare
Cs_ont_9g001150.1	CsWRKY36	TGA-element	1053	1099	AACGAC	Auxin-responsive element	Brassica oleracea
Cs_ont_9g001150.1	CsWRKY36	CGTCA-motif	73	118	CGTCA	Cis-acting regulatory element involved in the MeJA-responsiveness	Hordeum vulgare
Cs_ont_9g001150.1	CsWRKY36	CGTCA-motif	1142	1187	CGTCA	Cis-acting regulatory element involved in the MeJA-responsiveness	Hordeum vulgare
Cs_ont_9g001150.1	CsWRKY36	G-Box	80	126	TACGTG	Cis-acting regulatory element involved in light responsiveness	Pisum sativum
Cs_ont_9g001150.1	CsWRKY36	G-Box	534	580	TACGTG	Cis-acting regulatory element involved in light responsiveness	Pisum sativum
Cs_ont_9g001150.1	CsWRKY36	G-Box	1613	1659	TACGTG	Cis-acting regulatory element involved in light responsiveness	Pisum sativum
Cs_ont_4g001580.1	CsWRKY37	LTR	892	938	CCGAAA	Cis-acting element involved in low-temperature responsiveness	Hordeum vulgare
Cs_ont_4g001580.1	CsWRKY37	WUN-motif	256	305	AAATTTCCT	Wound-responsive element	Brassica oleracea
Cs_ont_4g001580.1	CsWRKY37	G-Box	1231	1277	TACGTG	Cis-acting regulatory element involved in light responsiveness	Pisum sativum
Cs_ont_4g001580.1	CsWRKY37	GATA-motif	732	781	AAGATAAGATT	Part of a light responsive element	Solanum tuberosum
Cs_ont_4g001580.1	CsWRKY37	TCT-motif	857	903	TCTTAC	Part of a light responsive element	Arabidopsis thaliana
Cs_ont_4g001580.1	CsWRKY37	TCT-motif	1372	1418	TCTTAC	Part of a light responsive element	Arabidopsis thaliana
Cs_ont_4g001580.1	CsWRKY37	TCT-motif	1798	1844	TCTTAC	Part of a light responsive element	Arabidopsis thaliana
Cs_ont_4g001580.1	CsWRKY37	MRE	213	260	AACCTAA	MYB binding site involved in light responsiveness	Petroselinum crispum
Cs_ont_4g001580.1	CsWRKY37	CAT-box	1826	1872	GCCACT	Cis-acting regulatory element related to meristem expression	Arabidopsis thaliana
Cs_ont_4g001580.1	CsWRKY37	ABRE	1232	1277	ACGTG	Cis-acting element involved in the abscisic acid responsiveness	Arabidopsis thaliana
Cs_ont_4g001580.1	CsWRKY37	AT-rich element	959	1009	ATAGAAATCAA	Binding site of AT-rich DNA binding protein (ATBP-1)	Glycine max
Cs_ont_4g001580.1	CsWRKY37	CAAT-box	90	135	CCAAT	Common cis-acting element in promoter and enhancer regions	Pisum sativum
Cs_ont_4g001580.1	CsWRKY37	CAAT-box	134	179	CCAAT	Common cis-acting element in promoter and enhancer regions	Pisum sativum
Cs_ont_4g001580.1	CsWRKY37	CAAT-box	156	201	CCAAT	Common cis-acting element in promoter and enhancer regions	Arabidopsis thaliana
Cs_ont_4g001580.1	CsWRKY37	CAAT-box	168	213	CCAAT	Common cis-acting element in promoter and enhancer regions	Pisum sativum
Cs_ont_4g001580.1	CsWRKY37	CAAT-box	261	306	CCAAT	Common cis-acting element in promoter and enhancer regions	Pisum sativum
Cs_ont_4g001580.1	CsWRKY37	CAAT-box	344	389	CCAAT	Common cis-acting element in promoter and enhancer regions	Pisum sativum
Cs_ont_4g001580.1	CsWRKY37	CAAT-box	901	946	CCAAT	Common cis-acting element in promoter and enhancer regions	Pisum sativum
Cs_ont_4g001580.1	CsWRKY37	CAAT-box	1100	1145	CCAAT	Common cis-acting element in promoter and enhancer regions	Arabidopsis thaliana
Cs_ont_4g001580.1	CsWRKY37	CAAT-box	1116	1161	CCAAT	Common cis-acting element in promoter and enhancer regions	Pisum sativum
Cs_ont_4g001580.1	CsWRKY37	CAAT-box	1529	1574	CCAAT	Common cis-acting element in promoter and enhancer regions	Pisum sativum
Cs_ont_4g001580.1	CsWRKY37	CAAT-box	1555	1600	CCAAT	Common cis-acting element in promoter and enhancer regions	Pisum sativum
Cs_ont_4g001580.1	CsWRKY37	CAAT-box	1621	1666	CCAAT	Common cis-acting element in promoter and enhancer regions	Pisum sativum
Cs_ont_4g001580.1	CsWRKY37	CAAT-box	1639	1684	CCAAT	Common cis-acting element in promoter and enhancer regions	Pisum sativum
Cs_ont_4g001580.1	CsWRKY37	CAAT-box	1821	1866	CCAAT	Common cis-acting element in promoter and enhancer regions	Pisum sativum
Cs_ont_4g001580.1	CsWRKY37	CAAT-box	1914	1959	CCAAT	Common cis-acting element in promoter and enhancer regions	Pisum sativum
Cs_ont_4g001580.1	CsWRKY37	CAAT-box	1924	1969	CCAAT	Common cis-acting element in promoter and enhancer regions	Pisum sativum
Cs_ont_4g001580.1	CsWRKY37	CAAT-box	1972	2017	CCAAT	Common cis-acting element in promoter and enhancer regions	Pisum sativum
Cs_ont_4g001580.1	CsWRKY37	GC-motif	162	208	CCCCCG	Enhancer-like element involved in anoxic specific inducibility	Zea mays
Cs_ont_4g001580.1	CsWRKY37	Box 4	455	501	ATTAAT	Part of a conserved DNA module involved in light responsiveness	Petroselinum crispum
Cs_ont_4g001580.1	CsWRKY37	Box 4	557	603	ATTAAT	Part of a conserved DNA module involved in light responsiveness	Petroselinum crispum
Cs_ont_4g001580.1	CsWRKY37	Box 4	595	641	ATTAAT	Part of a conserved DNA module involved in light responsiveness	Petroselinum crispum
Cs_ont_4g001580.1	CsWRKY37	Box 4	725	771	ATTAAT	Part of a conserved DNA module involved in light responsiveness	Petroselinum crispum
Cs_ont_4g001580.1	CsWRKY37	Box 4	1536	1582	ATTAAT	Part of a conserved DNA module involved in light responsiveness	Petroselinum crispum
Cs_ont_4g001580.1	CsWRKY37	Box 4	1709	1755	ATTAAT	Part of a conserved DNA module involved in light responsiveness	Petroselinum crispum
Cs_ont_4g001580.1	CsWRKY37	ARE	1097	1143	AAACCA	Cis-acting regulatory element essential for the anaerobic induction	Zea mays
Cs_ont_4g001580.1	CsWRKY37	TC-rich repeats	1159	1208	GTTTTCTTAC	Cis-acting element involved in defense and stress responsiveness	Nicotiana tabacum
Cs_ont_4g001580.1	CsWRKY37	TC-rich repeats	1480	1529	GTTTTCTTAC	Cis-acting element involved in defense and stress responsiveness	Nicotiana tabacum
Cs_ont_4g001580.1	CsWRKY37	W box	1043	1089	TTGACC	W box	Arabidopsis thaliana
Cs_ont_4g001580.1	CsWRKY37	W box	1512	1558	TTGACC	W box	Arabidopsis thaliana
Cs_ont_4g001580.1	CsWRKY37	chs-CMA2a	1852	1900	TCACTTGA	Part of a light responsive element	Petroselinum crispum
Cs_ont_9g026650.1	CsWRKY38	TCA-element	4	53	TCAGAAGAGG	Cis-acting element involved in salicylic acid responsiveness	Nicotiana tabacum
Cs_ont_9g026650.1	CsWRKY38	CAT-box	884	930	GCCACT	Cis-acting regulatory element related to meristem expression	Arabidopsis thaliana
Cs_ont_9g026650.1	CsWRKY38	CAT-box	893	939	GCCACT	Cis-acting regulatory element related to meristem expression	Arabidopsis thaliana
Cs_ont_9g026650.1	CsWRKY38	CAT-box	1501	1547	GCCACT	Cis-acting regulatory element related to meristem expression	Arabidopsis thaliana
Cs_ont_9g026650.1	CsWRKY38	ABRE	1462	1507	ACGTG	Cis-acting element involved in the abscisic acid responsiveness	Arabidopsis thaliana
Cs_ont_9g026650.1	CsWRKY38	ABRE	1527	1572	ACGTG	Cis-acting element involved in the abscisic acid responsiveness	Arabidopsis thaliana
Cs_ont_9g026650.1	CsWRKY38	L-box	477	527	ATCCCACCTAC	Part of a light responsive element	Petroselinum crispum
Cs_ont_9g026650.1	CsWRKY38	TCT-motif	1800	1846	TCTTAC	Part of a light responsive element	Arabidopsis thaliana
Cs_ont_9g026650.1	CsWRKY38	CAAT-box	23	68	CCAAT	Common cis-acting element in promoter and enhancer regions	Arabidopsis thaliana
Cs_ont_9g026650.1	CsWRKY38	CAAT-box	415	460	CCAAT	Common cis-acting element in promoter and enhancer regions	Pisum sativum
Cs_ont_9g026650.1	CsWRKY38	CAAT-box	493	538	CCAAT	Common cis-acting element in promoter and enhancer regions	Arabidopsis thaliana
Cs_ont_9g026650.1	CsWRKY38	CAAT-box	1217	1262	CCAAT	Common cis-acting element in promoter and enhancer regions	Pisum sativum
Cs_ont_9g026650.1	CsWRKY38	CAAT-box	1366	1411	CCAAT	Common cis-acting element in promoter and enhancer regions	Arabidopsis thaliana
Cs_ont_9g026650.1	CsWRKY38	CAAT-box	1438	1483	CCAAT	Common cis-acting element in promoter and enhancer regions	Arabidopsis thaliana
Cs_ont_9g026650.1	CsWRKY38	CAAT-box	1539	1584	CCAAT	Common cis-acting element in promoter and enhancer regions	Arabidopsis thaliana
Cs_ont_9g026650.1	CsWRKY38	CAAT-box	1544	1589	CCAAT	Common cis-acting element in promoter and enhancer regions	Pisum sativum
Cs_ont_9g026650.1	CsWRKY38	CAAT-box	1635	1680	CCAAT	Common cis-acting element in promoter and enhancer regions	Arabidopsis thaliana
Cs_ont_9g026650.1	CsWRKY38	CAAT-box	1684	1729	CCAAT	Common cis-acting element in promoter and enhancer regions	Arabidopsis thaliana
Cs_ont_9g026650.1	CsWRKY38	CAAT-box	1763	1808	CCAAT	Common cis-acting element in promoter and enhancer regions	Pisum sativum
Cs_ont_9g026650.1	CsWRKY38	CAAT-box	1833	1878	CCAAT	Common cis-acting element in promoter and enhancer regions	Pisum sativum
Cs_ont_9g026650.1	CsWRKY38	CAAT-box	1895	1940	CCAAT	Common cis-acting element in promoter and enhancer regions	Arabidopsis thaliana
Cs_ont_9g026650.1	CsWRKY38	Box 4	648	694	ATTAAT	Part of a conserved DNA module involved in light responsiveness	Petroselinum crispum
Cs_ont_9g026650.1	CsWRKY38	Box 4	701	747	ATTAAT	Part of a conserved DNA module involved in light responsiveness	Petroselinum crispum
Cs_ont_9g026650.1	CsWRKY38	Box 4	705	751	ATTAAT	Part of a conserved DNA module involved in light responsiveness	Petroselinum crispum
Cs_ont_9g026650.1	CsWRKY38	Box 4	957	1003	ATTAAT	Part of a conserved DNA module involved in light responsiveness	Petroselinum crispum
Cs_ont_9g026650.1	CsWRKY38	Box 4	1049	1095	ATTAAT	Part of a conserved DNA module involved in light responsiveness	Petroselinum crispum
Cs_ont_9g026650.1	CsWRKY38	Box 4	1243	1289	ATTAAT	Part of a conserved DNA module involved in light responsiveness	Petroselinum crispum
Cs_ont_9g026650.1	CsWRKY38	A-box	1856	1902	CCGTCC	Cis-acting regulatory element	Petroselinum crispum
Cs_ont_9g026650.1	CsWRKY38	GT1-motif	349	396	GGTTAA	Light responsive element	Avena sativa
Cs_ont_9g026650.1	CsWRKY38	GT1-motif	1257	1303	GGTTAA	Light responsive element	Arabidopsis thaliana
Cs_ont_9g026650.1	CsWRKY38	ARE	339	385	AAACCA	Cis-acting regulatory element essential for the anaerobic induction	Zea mays
Cs_ont_9g026650.1	CsWRKY38	W box	1316	1362	TTGACC	W box	Arabidopsis thaliana
Cs_ont_9g026650.1	CsWRKY38	G-box	1462	1508	TACGTG	Cis-acting regulatory element involved in light responsiveness	Zea mays
Cs_ont_9g026650.1	CsWRKY38	G-box	1527	1573	TACGTG	Cis-acting regulatory element involved in light responsiveness	Arabidopsis thaliana
Cs_ont_9g026650.1	CsWRKY38	CCAAT-box	1669	1715	CAACGG	MYBHv1 binding site	Hordeum vulgare
Cs_ont_9g026650.1	CsWRKY38	TGACG-motif	1443	1488	TGACG	Cis-acting regulatory element involved in the MeJA-responsiveness	Hordeum vulgare
Cs_ont_9g026650.1	CsWRKY38	TGACG-motif	1506	1551	TGACG	Cis-acting regulatory element involved in the MeJA-responsiveness	Hordeum vulgare
Cs_ont_9g026650.1	CsWRKY38	CGTCA-motif	1443	1488	CGTCA	Cis-acting regulatory element involved in the MeJA-responsiveness	Hordeum vulgare
Cs_ont_9g026650.1	CsWRKY38	CGTCA-motif	1506	1551	CGTCA	Cis-acting regulatory element involved in the MeJA-responsiveness	Hordeum vulgare
Cs_ont_7g027040.1	CsWRKY39	G-box	537	586	TACGTG	Cis-acting regulatory element involved in light responsiveness	Brassica oleracea
Cs_ont_7g027040.1	CsWRKY39	G-box	859	905	TACGTG	Cis-acting regulatory element involved in light responsiveness	Zea mays
Cs_ont_7g027040.1	CsWRKY39	G-box	943	991	TACGTG	Cis-acting regulatory element involved in light responsiveness	Brassica napus
Cs_ont_7g027040.1	CsWRKY39	G-box	944	990	TACGTG	Cis-acting regulatory element involved in light responsiveness	Arabidopsis thaliana
Cs_ont_7g027040.1	CsWRKY39	G-box	961	1007	TACGTG	Cis-acting regulatory element involved in light responsiveness	Zea mays
Cs_ont_7g027040.1	CsWRKY39	G-box	1127	1175	TACGTG	Cis-acting regulatory element involved in light responsiveness	Brassica napus
Cs_ont_7g027040.1	CsWRKY39	G-box	1128	1174	TACGTG	Cis-acting regulatory element involved in light responsiveness	Arabidopsis thaliana
Cs_ont_7g027040.1	CsWRKY39	G-box	1441	1490	TACGTG	Cis-acting regulatory element involved in light responsiveness	Arabidopsis thaliana
Cs_ont_7g027040.1	CsWRKY39	G-box	1443	1489	TACGTG	Cis-acting regulatory element involved in light responsiveness	Arabidopsis thaliana
Cs_ont_7g027040.1	CsWRKY39	G-box	1501	1547	TACGTG	Cis-acting regulatory element involved in light responsiveness	Arabidopsis thaliana
Cs_ont_7g027040.1	CsWRKY39	GT1-motif	254	300	GGTTAA	Light responsive element	Arabidopsis thaliana
Cs_ont_7g027040.1	CsWRKY39	GT1-motif	973	1019	GGTTAA	Light responsive element	Arabidopsis thaliana
Cs_ont_7g027040.1	CsWRKY39	CAAT-box	7	52	CCAAT	Common cis-acting element in promoter and enhancer regions	Pisum sativum
Cs_ont_7g027040.1	CsWRKY39	CAAT-box	161	206	CCAAT	Common cis-acting element in promoter and enhancer regions	Arabidopsis thaliana
Cs_ont_7g027040.1	CsWRKY39	CAAT-box	681	726	CCAAT	Common cis-acting element in promoter and enhancer regions	Pisum sativum
Cs_ont_7g027040.1	CsWRKY39	CAAT-box	842	887	CCAAT	Common cis-acting element in promoter and enhancer regions	Pisum sativum
Cs_ont_7g027040.1	CsWRKY39	CAAT-box	883	930	CCAAT	Common cis-acting element in promoter and enhancer regions	Petunia hybrida
Cs_ont_7g027040.1	CsWRKY39	CAAT-box	1230	1275	CCAAT	Common cis-acting element in promoter and enhancer regions	Pisum sativum
Cs_ont_7g027040.1	CsWRKY39	CAAT-box	1239	1284	CCAAT	Common cis-acting element in promoter and enhancer regions	Arabidopsis thaliana
Cs_ont_7g027040.1	CsWRKY39	CAAT-box	1610	1655	CCAAT	Common cis-acting element in promoter and enhancer regions	Pisum sativum
Cs_ont_7g027040.1	CsWRKY39	CAAT-box	1639	1684	CCAAT	Common cis-acting element in promoter and enhancer regions	Arabidopsis thaliana
Cs_ont_7g027040.1	CsWRKY39	CAAT-box	1969	2014	CCAAT	Common cis-acting element in promoter and enhancer regions	Pisum sativum
Cs_ont_7g027040.1	CsWRKY39	GC-motif	1020	1066	CCCCCG	Enhancer-like element involved in anoxic specific inducibility	Zea mays
Cs_ont_7g027040.1	CsWRKY39	Box 4	396	442	ATTAAT	Part of a conserved DNA module involved in light responsiveness	Petroselinum crispum
Cs_ont_7g027040.1	CsWRKY39	Box 4	403	449	ATTAAT	Part of a conserved DNA module involved in light responsiveness	Petroselinum crispum
Cs_ont_7g027040.1	CsWRKY39	ARE	1452	1498	AAACCA	Cis-acting regulatory element essential for the anaerobic induction	Zea mays
Cs_ont_7g027040.1	CsWRKY39	O2-site	1781	1830	GATGA(C/T)(A/G)TG(A/G)	Cis-acting regulatory element involved in zein metabolism regulation	Zea mays
Cs_ont_7g027040.1	CsWRKY39	RY-element	212	260	CATGCATG	Cis-acting regulatory element involved in seed-specific regulation	Helianthus annuus
Cs_ont_7g027040.1	CsWRKY39	CAT-box	1167	1213	GCCACT	Cis-acting regulatory element related to meristem expression	Arabidopsis thaliana
Cs_ont_7g027040.1	CsWRKY39	ABRE	18	63	ACGTG	Cis-acting element involved in the abscisic acid responsiveness	Arabidopsis thaliana
Cs_ont_7g027040.1	CsWRKY39	ABRE	860	905	ACGTG	Cis-acting element involved in the abscisic acid responsiveness	Arabidopsis thaliana
Cs_ont_7g027040.1	CsWRKY39	ABRE	944	990	ACGTG	Cis-acting element involved in the abscisic acid responsiveness	Arabidopsis thaliana
Cs_ont_7g027040.1	CsWRKY39	ABRE	945	990	ACGTG	Cis-acting element involved in the abscisic acid responsiveness	Arabidopsis thaliana
Cs_ont_7g027040.1	CsWRKY39	ABRE	961	1006	ACGTG	Cis-acting element involved in the abscisic acid responsiveness	Arabidopsis thaliana
Cs_ont_7g027040.1	CsWRKY39	ABRE	1128	1173	ACGTG	Cis-acting element involved in the abscisic acid responsiveness	Arabidopsis thaliana
Cs_ont_7g027040.1	CsWRKY39	ABRE	1443	1488	ACGTG	Cis-acting element involved in the abscisic acid responsiveness	Arabidopsis thaliana
Cs_ont_7g027040.1	CsWRKY39	ABRE	1501	1546	ACGTG	Cis-acting element involved in the abscisic acid responsiveness	Arabidopsis thaliana
Cs_ont_7g027040.1	CsWRKY39	CGTCA-motif	1587	1632	CGTCA	Cis-acting regulatory element involved in the MeJA-responsiveness	Hordeum vulgare
Cs_ont_7g027040.1	CsWRKY39	LTR	755	801	CCGAAA	Cis-acting element involved in low-temperature responsiveness	Hordeum vulgare
Cs_ont_7g027040.1	CsWRKY39	LTR	1956	2002	CCGAAA	Cis-acting element involved in low-temperature responsiveness	Hordeum vulgare
Cs_ont_7g027040.1	CsWRKY39	TGA-element	818	864	AACGAC	Auxin-responsive element	Brassica oleracea
Cs_ont_7g027040.1	CsWRKY39	TGA-element	1873	1919	AACGAC	Auxin-responsive element	Brassica oleracea
Cs_ont_7g027040.1	CsWRKY39	MBS	613	659	CAACTG	MYB binding site involved in drought-inducibility	Arabidopsis thaliana
Cs_ont_7g027040.1	CsWRKY39	G-Box	17	63	TACGTG	Cis-acting regulatory element involved in light responsiveness	Pisum sativum
Cs_ont_7g027040.1	CsWRKY39	G-Box	944	990	TACGTG	Cis-acting regulatory element involved in light responsiveness	Pisum sativum
Cs_ont_7g027040.1	CsWRKY39	ATCT-motif	510	559	AATCTAATCC	Part of a conserved DNA module involved in light responsiveness	Pisum sativum
Cs_ont_7g027040.1	CsWRKY39	TGACG-motif	1587	1632	TGACG	Cis-acting regulatory element involved in the MeJA-responsiveness	Hordeum vulgare
Cs_ont_7g027040.1	CsWRKY39	AE-box	736	784	AGAAACAA	Part of a module for light response	Arabidopsis thaliana
Cs_ont_7g027040.1	CsWRKY39	CCAAT-box	327	373	CAACGG	MYBHv1 binding site	Hordeum vulgare
Cs_ont_7g027040.1	CsWRKY39	CCAAT-box	932	978	CAACGG	MYBHv1 binding site	Hordeum vulgare
Cs_ont_3g025790.1	CsWRKY4	ATC-motif	977	1025	AGCTATCCA	Part of a conserved DNA module involved in light responsiveness	Spinacia oleracea
Cs_ont_3g025790.1	CsWRKY4	AE-box	1573	1621	AGAAACAA	Part of a module for light response	Arabidopsis thaliana
Cs_ont_3g025790.1	CsWRKY4	MBS	947	993	CAACTG	MYB binding site involved in drought-inducibility	Arabidopsis thaliana
Cs_ont_3g025790.1	CsWRKY4	TCA-element	1778	1827	TCAGAAGAGG	Cis-acting element involved in salicylic acid responsiveness	Nicotiana tabacum
Cs_ont_3g025790.1	CsWRKY4	ABRE	690	740	ACGTG	Cis-acting element involved in the abscisic acid responsiveness	Oryza sativa
Cs_ont_3g025790.1	CsWRKY4	3-AF3 binding site	1480	1530	CACTATCTAAC	Part of a conserved DNA module array (CMA3)	Pisum sativum
Cs_ont_3g025790.1	CsWRKY4	AT-rich sequence	1179	1228	TAAAATACT	Element for maximal elicitor-mediated activation (2copies)	Pisum sativum
Cs_ont_3g025790.1	CsWRKY4	circadian	613	662	CAAAGATATC	Cis-acting regulatory element involved in circadian control	Lycopersicon esculentum
Cs_ont_3g025790.1	CsWRKY4	CAAT-box	52	97	CCAAT	Common cis-acting element in promoter and enhancer regions	Pisum sativum
Cs_ont_3g025790.1	CsWRKY4	CAAT-box	233	278	CCAAT	Common cis-acting element in promoter and enhancer regions	Pisum sativum
Cs_ont_3g025790.1	CsWRKY4	CAAT-box	251	296	CCAAT	Common cis-acting element in promoter and enhancer regions	Pisum sativum
Cs_ont_3g025790.1	CsWRKY4	CAAT-box	264	309	CCAAT	Common cis-acting element in promoter and enhancer regions	Pisum sativum
Cs_ont_3g025790.1	CsWRKY4	CAAT-box	351	396	CCAAT	Common cis-acting element in promoter and enhancer regions	Pisum sativum
Cs_ont_3g025790.1	CsWRKY4	CAAT-box	398	443	CCAAT	Common cis-acting element in promoter and enhancer regions	Pisum sativum
Cs_ont_3g025790.1	CsWRKY4	CAAT-box	568	613	CCAAT	Common cis-acting element in promoter and enhancer regions	Pisum sativum
Cs_ont_3g025790.1	CsWRKY4	CAAT-box	850	895	CCAAT	Common cis-acting element in promoter and enhancer regions	Pisum sativum
Cs_ont_3g025790.1	CsWRKY4	CAAT-box	1470	1515	CCAAT	Common cis-acting element in promoter and enhancer regions	Pisum sativum
Cs_ont_3g025790.1	CsWRKY4	CAAT-box	1699	1744	CCAAT	Common cis-acting element in promoter and enhancer regions	Pisum sativum
Cs_ont_3g025790.1	CsWRKY4	Box 4	306	352	ATTAAT	Part of a conserved DNA module involved in light responsiveness	Petroselinum crispum
Cs_ont_3g025790.1	CsWRKY4	Box 4	1427	1473	ATTAAT	Part of a conserved DNA module involved in light responsiveness	Petroselinum crispum
Cs_ont_3g025790.1	CsWRKY4	Box 4	1620	1666	ATTAAT	Part of a conserved DNA module involved in light responsiveness	Petroselinum crispum
Cs_ont_3g025790.1	CsWRKY4	Box 4	1832	1878	ATTAAT	Part of a conserved DNA module involved in light responsiveness	Petroselinum crispum
Cs_ont_3g025790.1	CsWRKY4	TC-rich repeats	1903	1952	GTTTTCTTAC	Cis-acting element involved in defense and stress responsiveness	Nicotiana tabacum
Cs_ont_3g025790.1	CsWRKY4	TCCC-motif	552	599	TCTCCCT	Part of a light responsive element	Spinacia oleracea
Cs_ont_3g025790.1	CsWRKY4	TCCC-motif	798	845	TCTCCCT	Part of a light responsive element	Spinacia oleracea
Cs_ont_3g025790.1	CsWRKY4	ARE	1302	1348	AAACCA	Cis-acting regulatory element essential for the anaerobic induction	Zea mays
Cs_ont_6g019030.1	CsWRKY40	P-box	337	384	CCTTTTG	Gibberellin-responsive element	Oryza sativa
Cs_ont_6g019030.1	CsWRKY40	AE-box	501	549	AGAAACAA	Part of a module for light response	Arabidopsis thaliana
Cs_ont_6g019030.1	CsWRKY40	TGACG-motif	624	669	TGACG	Cis-acting regulatory element involved in the MeJA-responsiveness	Hordeum vulgare
Cs_ont_6g019030.1	CsWRKY40	GATA-motif	1401	1448	AAGATAAGATT	Part of a light responsive element	Arabidopsis thaliana
Cs_ont_6g019030.1	CsWRKY40	G-Box	1881	1931	TACGTG	Cis-acting regulatory element involved in light responsiveness	Triticum aestivum
Cs_ont_6g019030.1	CsWRKY40	MBS	98	144	CAACTG	MYB binding site involved in drought-inducibility	Arabidopsis thaliana
Cs_ont_6g019030.1	CsWRKY40	MBS	1328	1374	CAACTG	MYB binding site involved in drought-inducibility	Arabidopsis thaliana
Cs_ont_6g019030.1	CsWRKY40	CGTCA-motif	624	669	CGTCA	Cis-acting regulatory element involved in the MeJA-responsiveness	Hordeum vulgare
Cs_ont_6g019030.1	CsWRKY40	ABRE	140	185	ACGTG	Cis-acting element involved in the abscisic acid responsiveness	Arabidopsis thaliana
Cs_ont_6g019030.1	CsWRKY40	I-box	670	720	cGATAAGGCG	Part of a light responsive element	Helianthus annuus
Cs_ont_6g019030.1	CsWRKY40	GARE-motif	1532	1579	TCTGTTG	Gibberellin-responsive element	Brassica oleracea
Cs_ont_6g019030.1	CsWRKY40	GARE-motif	1857	1904	TCTGTTG	Gibberellin-responsive element	Brassica oleracea
Cs_ont_6g019030.1	CsWRKY40	TCT-motif	206	252	TCTTAC	Part of a light responsive element	Arabidopsis thaliana
Cs_ont_6g019030.1	CsWRKY40	TCT-motif	406	452	TCTTAC	Part of a light responsive element	Arabidopsis thaliana
Cs_ont_6g019030.1	CsWRKY40	TCT-motif	1922	1968	TCTTAC	Part of a light responsive element	Arabidopsis thaliana
Cs_ont_6g019030.1	CsWRKY40	ARE	396	442	AAACCA	Cis-acting regulatory element essential for the anaerobic induction	Zea mays
Cs_ont_6g019030.1	CsWRKY40	ARE	1792	1838	AAACCA	Cis-acting regulatory element essential for the anaerobic induction	Zea mays
Cs_ont_6g019030.1	CsWRKY40	TC-rich repeats	402	451	GTTTTCTTAC	Cis-acting element involved in defense and stress responsiveness	Nicotiana tabacum
Cs_ont_6g019030.1	CsWRKY40	W box	95	141	TTGACC	W box	Arabidopsis thaliana
Cs_ont_6g019030.1	CsWRKY40	W box	126	172	TTGACC	W box	Arabidopsis thaliana
Cs_ont_6g019030.1	CsWRKY40	CAAT-box	24	69	CCAAT	Common cis-acting element in promoter and enhancer regions	Arabidopsis thaliana
Cs_ont_6g019030.1	CsWRKY40	CAAT-box	381	426	CCAAT	Common cis-acting element in promoter and enhancer regions	Pisum sativum
Cs_ont_6g019030.1	CsWRKY40	CAAT-box	532	577	CCAAT	Common cis-acting element in promoter and enhancer regions	Arabidopsis thaliana
Cs_ont_6g019030.1	CsWRKY40	CAAT-box	616	661	CCAAT	Common cis-acting element in promoter and enhancer regions	Pisum sativum
Cs_ont_6g019030.1	CsWRKY40	CAAT-box	734	779	CCAAT	Common cis-acting element in promoter and enhancer regions	Arabidopsis thaliana
Cs_ont_6g019030.1	CsWRKY40	CAAT-box	967	1012	CCAAT	Common cis-acting element in promoter and enhancer regions	Arabidopsis thaliana
Cs_ont_6g019030.1	CsWRKY40	CAAT-box	993	1040	CCAAT	Common cis-acting element in promoter and enhancer regions	Petunia hybrida
Cs_ont_6g019030.1	CsWRKY40	CAAT-box	1044	1092	CCAAT	Common cis-acting element in promoter and enhancer regions	Arabidopsis thaliana
Cs_ont_6g019030.1	CsWRKY40	CAAT-box	1046	1091	CCAAT	Common cis-acting element in promoter and enhancer regions	Arabidopsis thaliana
Cs_ont_6g019030.1	CsWRKY40	CAAT-box	1180	1225	CCAAT	Common cis-acting element in promoter and enhancer regions	Arabidopsis thaliana
Cs_ont_6g019030.1	CsWRKY40	CAAT-box	1586	1631	CCAAT	Common cis-acting element in promoter and enhancer regions	Pisum sativum
Cs_ont_6g019030.1	CsWRKY40	CAAT-box	1604	1649	CCAAT	Common cis-acting element in promoter and enhancer regions	Pisum sativum
Cs_ont_6g019030.1	CsWRKY40	CAAT-box	1727	1772	CCAAT	Common cis-acting element in promoter and enhancer regions	Pisum sativum
Cs_ont_6g019030.1	CsWRKY40	CAAT-box	1795	1840	CCAAT	Common cis-acting element in promoter and enhancer regions	Arabidopsis thaliana
Cs_ont_6g019030.1	CsWRKY40	TATC-box	1398	1445	TATCCCA	Cis-acting element involved in gibberellin-responsiveness	Oryza sativa
Cs_ont_6g019030.1	CsWRKY40	Box 4	20	66	ATTAAT	Part of a conserved DNA module involved in light responsiveness	Petroselinum crispum
Cs_ont_6g019030.1	CsWRKY40	Box 4	1712	1758	ATTAAT	Part of a conserved DNA module involved in light responsiveness	Petroselinum crispum
Cs_ont_6g019030.1	CsWRKY40	GT1-motif	1023	1070	GGTTAA	Light responsive element	Avena sativa
Cs_ont_6g019030.1	CsWRKY40	G-box	139	185	TACGTG	Cis-acting regulatory element involved in light responsiveness	Arabidopsis thaliana
Cs_ont_4g000830.1	CsWRKY41	TGACG-motif	169	214	TGACG	Cis-acting regulatory element involved in the MeJA-responsiveness	Hordeum vulgare
Cs_ont_4g000830.1	CsWRKY41	TGACG-motif	601	646	TGACG	Cis-acting regulatory element involved in the MeJA-responsiveness	Hordeum vulgare
Cs_ont_4g000830.1	CsWRKY41	TGACG-motif	1715	1760	TGACG	Cis-acting regulatory element involved in the MeJA-responsiveness	Hordeum vulgare
Cs_ont_4g000830.1	CsWRKY41	AE-box	1956	2004	AGAAACAA	Part of a module for light response	Arabidopsis thaliana
Cs_ont_4g000830.1	CsWRKY41	ATC-motif	716	764	AGCTATCCA	Part of a conserved DNA module involved in light responsiveness	Spinacia oleracea
Cs_ont_4g000830.1	CsWRKY41	LTR	798	844	CCGAAA	Cis-acting element involved in low-temperature responsiveness	Hordeum vulgare
Cs_ont_4g000830.1	CsWRKY41	TGA-element	921	967	AACGAC	Auxin-responsive element	Brassica oleracea
Cs_ont_4g000830.1	CsWRKY41	TCT-motif	644	690	TCTTAC	Part of a light responsive element	Arabidopsis thaliana
Cs_ont_4g000830.1	CsWRKY41	ABRE	114	160	ACGTG	Cis-acting element involved in the abscisic acid responsiveness	Arabidopsis thaliana
Cs_ont_4g000830.1	CsWRKY41	ABRE	115	160	ACGTG	Cis-acting element involved in the abscisic acid responsiveness	Arabidopsis thaliana
Cs_ont_4g000830.1	CsWRKY41	ABRE	167	212	ACGTG	Cis-acting element involved in the abscisic acid responsiveness	Arabidopsis thaliana
Cs_ont_4g000830.1	CsWRKY41	ABRE	621	670	ACGTG	Cis-acting element involved in the abscisic acid responsiveness	Hordeum vulgare
Cs_ont_4g000830.1	CsWRKY41	ABRE	623	669	ACGTG	Cis-acting element involved in the abscisic acid responsiveness	Arabidopsis thaliana
Cs_ont_4g000830.1	CsWRKY41	ABRE	624	669	ACGTG	Cis-acting element involved in the abscisic acid responsiveness	Arabidopsis thaliana
Cs_ont_4g000830.1	CsWRKY41	ABRE	824	870	ACGTG	Cis-acting element involved in the abscisic acid responsiveness	Arabidopsis thaliana
Cs_ont_4g000830.1	CsWRKY41	ABRE	825	870	ACGTG	Cis-acting element involved in the abscisic acid responsiveness	Arabidopsis thaliana
Cs_ont_4g000830.1	CsWRKY41	ABRE	1206	1255	ACGTG	Cis-acting element involved in the abscisic acid responsiveness	Hordeum vulgare
Cs_ont_4g000830.1	CsWRKY41	AT-rich element	268	318	ATAGAAATCAA	Binding site of AT-rich DNA binding protein (ATBP-1)	Glycine max
Cs_ont_4g000830.1	CsWRKY41	CAAT-box	87	132	CCAAT	Common cis-acting element in promoter and enhancer regions	Arabidopsis thaliana
Cs_ont_4g000830.1	CsWRKY41	CAAT-box	120	165	CCAAT	Common cis-acting element in promoter and enhancer regions	Pisum sativum
Cs_ont_4g000830.1	CsWRKY41	CAAT-box	152	197	CCAAT	Common cis-acting element in promoter and enhancer regions	Arabidopsis thaliana
Cs_ont_4g000830.1	CsWRKY41	CAAT-box	201	246	CCAAT	Common cis-acting element in promoter and enhancer regions	Pisum sativum
Cs_ont_4g000830.1	CsWRKY41	CAAT-box	256	301	CCAAT	Common cis-acting element in promoter and enhancer regions	Pisum sativum
Cs_ont_4g000830.1	CsWRKY41	CAAT-box	361	406	CCAAT	Common cis-acting element in promoter and enhancer regions	Arabidopsis thaliana
Cs_ont_4g000830.1	CsWRKY41	CAAT-box	383	428	CCAAT	Common cis-acting element in promoter and enhancer regions	Pisum sativum
Cs_ont_4g000830.1	CsWRKY41	CAAT-box	448	493	CCAAT	Common cis-acting element in promoter and enhancer regions	Arabidopsis thaliana
Cs_ont_4g000830.1	CsWRKY41	CAAT-box	501	546	CCAAT	Common cis-acting element in promoter and enhancer regions	Arabidopsis thaliana
Cs_ont_4g000830.1	CsWRKY41	CAAT-box	649	694	CCAAT	Common cis-acting element in promoter and enhancer regions	Arabidopsis thaliana
Cs_ont_4g000830.1	CsWRKY41	CAAT-box	785	830	CCAAT	Common cis-acting element in promoter and enhancer regions	Pisum sativum
Cs_ont_4g000830.1	CsWRKY41	CAAT-box	961	1006	CCAAT	Common cis-acting element in promoter and enhancer regions	Pisum sativum
Cs_ont_4g000830.1	CsWRKY41	CAAT-box	1069	1114	CCAAT	Common cis-acting element in promoter and enhancer regions	Pisum sativum
Cs_ont_4g000830.1	CsWRKY41	CAAT-box	1118	1163	CCAAT	Common cis-acting element in promoter and enhancer regions	Pisum sativum
Cs_ont_4g000830.1	CsWRKY41	CAAT-box	1133	1178	CCAAT	Common cis-acting element in promoter and enhancer regions	Pisum sativum
Cs_ont_4g000830.1	CsWRKY41	CAAT-box	1155	1200	CCAAT	Common cis-acting element in promoter and enhancer regions	Pisum sativum
Cs_ont_4g000830.1	CsWRKY41	CAAT-box	1202	1247	CCAAT	Common cis-acting element in promoter and enhancer regions	Pisum sativum
Cs_ont_4g000830.1	CsWRKY41	CAAT-box	1507	1552	CCAAT	Common cis-acting element in promoter and enhancer regions	Pisum sativum
Cs_ont_4g000830.1	CsWRKY41	CAAT-box	1652	1697	CCAAT	Common cis-acting element in promoter and enhancer regions	Pisum sativum
Cs_ont_4g000830.1	CsWRKY41	CAAT-box	1692	1737	CCAAT	Common cis-acting element in promoter and enhancer regions	Pisum sativum
Cs_ont_4g000830.1	CsWRKY41	CAAT-box	1934	1979	CCAAT	Common cis-acting element in promoter and enhancer regions	Pisum sativum
Cs_ont_4g000830.1	CsWRKY41	LAMP-element	505	553	CTTTATCA	Part of a light responsive element	Pisum sativum
Cs_ont_4g000830.1	CsWRKY41	P-box	1333	1380	CCTTTTG	Gibberellin-responsive element	Oryza sativa
Cs_ont_4g000830.1	CsWRKY41	MSA-like	1731	1780	(T/C)C(T/C)AACGG(T/C)(T/C)A	Cis-acting element involved in cell cycle regulation	Catharanthus roseus
Cs_ont_4g000830.1	CsWRKY41	CCAAT-box	1732	1778	CAACGG	MYBHv1 binding site	Hordeum vulgare
Cs_ont_4g000830.1	CsWRKY41	CGTCA-motif	169	214	CGTCA	Cis-acting regulatory element involved in the MeJA-responsiveness	Hordeum vulgare
Cs_ont_4g000830.1	CsWRKY41	CGTCA-motif	601	646	CGTCA	Cis-acting regulatory element involved in the MeJA-responsiveness	Hordeum vulgare
Cs_ont_4g000830.1	CsWRKY41	CGTCA-motif	1715	1760	CGTCA	Cis-acting regulatory element involved in the MeJA-responsiveness	Hordeum vulgare
Cs_ont_4g000830.1	CsWRKY41	MBS	1369	1415	CAACTG	MYB binding site involved in drought-inducibility	Arabidopsis thaliana
Cs_ont_4g000830.1	CsWRKY41	G-Box	114	160	TACGTG	Cis-acting regulatory element involved in light responsiveness	Pisum sativum
Cs_ont_4g000830.1	CsWRKY41	G-Box	623	669	TACGTG	Cis-acting regulatory element involved in light responsiveness	Pisum sativum
Cs_ont_4g000830.1	CsWRKY41	G-Box	824	870	TACGTG	Cis-acting regulatory element involved in light responsiveness	Pisum sativum
Cs_ont_4g000830.1	CsWRKY41	Gap-box	1128	1177	CAAATGAA(A/G)A	Part of a light responsive element	Arabidopsis thaliana
Cs_ont_4g000830.1	CsWRKY41	GCN4_motif	748	795	TGAGTCA	Cis-regulatory element involved in endosperm expression	Oryza sativa
Cs_ont_4g000830.1	CsWRKY41	GATA-motif	79	129	AAGATAAGATT	Part of a light responsive element	Arabidopsis thaliana
Cs_ont_4g000830.1	CsWRKY41	I-box	504	554	cGATAAGGCG	Part of a light responsive element	Helianthus annuus
Cs_ont_4g000830.1	CsWRKY41	G-box	114	160	TACGTG	Cis-acting regulatory element involved in light responsiveness	Arabidopsis thaliana
Cs_ont_4g000830.1	CsWRKY41	G-box	164	214	TACGTG	Cis-acting regulatory element involved in light responsiveness	Nicotiana plumbaginifolia
Cs_ont_4g000830.1	CsWRKY41	G-box	167	213	TACGTG	Cis-acting regulatory element involved in light responsiveness	Zea mays
Cs_ont_4g000830.1	CsWRKY41	G-box	620	671	TACGTG	Cis-acting regulatory element involved in light responsiveness	Lycopersicon esculentum
Cs_ont_4g000830.1	CsWRKY41	G-box	621	670	TACGTG	Cis-acting regulatory element involved in light responsiveness	Brassica napus
Cs_ont_4g000830.1	CsWRKY41	G-box	623	669	TACGTG	Cis-acting regulatory element involved in light responsiveness	Arabidopsis thaliana
Cs_ont_4g000830.1	CsWRKY41	G-box	824	870	TACGTG	Cis-acting regulatory element involved in light responsiveness	Arabidopsis thaliana
Cs_ont_4g000830.1	CsWRKY41	Box 4	130	176	ATTAAT	Part of a conserved DNA module involved in light responsiveness	Petroselinum crispum
Cs_ont_4g000830.1	CsWRKY41	Box 4	159	205	ATTAAT	Part of a conserved DNA module involved in light responsiveness	Petroselinum crispum
Cs_ont_4g000830.1	CsWRKY41	Box 4	263	309	ATTAAT	Part of a conserved DNA module involved in light responsiveness	Petroselinum crispum
Cs_ont_4g000830.1	CsWRKY41	Box 4	552	598	ATTAAT	Part of a conserved DNA module involved in light responsiveness	Petroselinum crispum
Cs_ont_4g000830.1	CsWRKY41	Box 4	670	716	ATTAAT	Part of a conserved DNA module involved in light responsiveness	Petroselinum crispum
Cs_ont_4g000830.1	CsWRKY41	Box 4	1224	1270	ATTAAT	Part of a conserved DNA module involved in light responsiveness	Petroselinum crispum
Cs_ont_4g000830.1	CsWRKY41	A-box	735	781	CCGTCC	Cis-acting regulatory element	Petroselinum crispum
Cs_ont_4g000830.1	CsWRKY41	GT1-motif	90	136	GGTTAA	Light responsive element	Arabidopsis thaliana
Cs_ont_4g000830.1	CsWRKY41	ARE	1583	1629	AAACCA	Cis-acting regulatory element essential for the anaerobic induction	Zea mays
Cs_ont_4g000830.1	CsWRKY41	ARE	1719	1765	AAACCA	Cis-acting regulatory element essential for the anaerobic induction	Zea mays
Cs_ont_4g000830.1	CsWRKY41	W box	465	511	TTGACC	W box	Arabidopsis thaliana
Cs_ont_4g000830.1	CsWRKY41	W box	789	835	TTGACC	W box	Arabidopsis thaliana
Cs_ont_4g000830.1	CsWRKY41	TCCC-motif	1329	1376	TCTCCCT	Part of a light responsive element	Spinacia oleracea
Cs_ont_9g027190.1	CsWRKY42	TGACG-motif	728	773	TGACG	Cis-acting regulatory element involved in the MeJA-responsiveness	Hordeum vulgare
Cs_ont_9g027190.1	CsWRKY42	MSA-like	477	526	(T/C)C(T/C)AACGG(T/C)(T/C)A	Cis-acting element involved in cell cycle regulation	Catharanthus roseus
Cs_ont_9g027190.1	CsWRKY42	CCAAT-box	479	525	CAACGG	MYBHv1 binding site	Hordeum vulgare
Cs_ont_9g027190.1	CsWRKY42	CGTCA-motif	728	773	CGTCA	Cis-acting regulatory element involved in the MeJA-responsiveness	Hordeum vulgare
Cs_ont_9g027190.1	CsWRKY42	TGA-element	439	485	AACGAC	Auxin-responsive element	Brassica oleracea
Cs_ont_9g027190.1	CsWRKY42	MBS	408	454	CAACTG	MYB binding site involved in drought-inducibility	Arabidopsis thaliana
Cs_ont_9g027190.1	CsWRKY42	MBS	492	538	CAACTG	MYB binding site involved in drought-inducibility	Arabidopsis thaliana
Cs_ont_9g027190.1	CsWRKY42	MBS	511	557	CAACTG	MYB binding site involved in drought-inducibility	Arabidopsis thaliana
Cs_ont_9g027190.1	CsWRKY42	ATCT-motif	1349	1398	AATCTAATCC	Part of a conserved DNA module involved in light responsiveness	Pisum sativum
Cs_ont_9g027190.1	CsWRKY42	GATA-motif	1809	1858	AAGATAAGATT	Part of a light responsive element	Solanum tuberosum
Cs_ont_9g027190.1	CsWRKY42	TCT-motif	1381	1427	TCTTAC	Part of a light responsive element	Arabidopsis thaliana
Cs_ont_9g027190.1	CsWRKY42	GT1-motif	682	728	GGTTAA	Light responsive element	Arabidopsis thaliana
Cs_ont_9g027190.1	CsWRKY42	A-box	674	720	CCGTCC	Cis-acting regulatory element	Petroselinum crispum
Cs_ont_9g027190.1	CsWRKY42	Box 4	329	375	ATTAAT	Part of a conserved DNA module involved in light responsiveness	Petroselinum crispum
Cs_ont_9g027190.1	CsWRKY42	CAAT-box	127	172	CCAAT	Common cis-acting element in promoter and enhancer regions	Arabidopsis thaliana
Cs_ont_9g027190.1	CsWRKY42	CAAT-box	348	397	CCAAT	Common cis-acting element in promoter and enhancer regions	Brassica juncea
Cs_ont_9g027190.1	CsWRKY42	CAAT-box	350	395	CCAAT	Common cis-acting element in promoter and enhancer regions	Pisum sativum
Cs_ont_9g027190.1	CsWRKY42	CAAT-box	359	404	CCAAT	Common cis-acting element in promoter and enhancer regions	Pisum sativum
Cs_ont_9g027190.1	CsWRKY42	CAAT-box	561	606	CCAAT	Common cis-acting element in promoter and enhancer regions	Pisum sativum
Cs_ont_9g027190.1	CsWRKY42	CAAT-box	571	616	CCAAT	Common cis-acting element in promoter and enhancer regions	Pisum sativum
Cs_ont_9g027190.1	CsWRKY42	CAAT-box	601	646	CCAAT	Common cis-acting element in promoter and enhancer regions	Pisum sativum
Cs_ont_9g027190.1	CsWRKY42	CAAT-box	804	849	CCAAT	Common cis-acting element in promoter and enhancer regions	Pisum sativum
Cs_ont_9g027190.1	CsWRKY42	CAAT-box	907	952	CCAAT	Common cis-acting element in promoter and enhancer regions	Pisum sativum
Cs_ont_9g027190.1	CsWRKY42	CAAT-box	960	1005	CCAAT	Common cis-acting element in promoter and enhancer regions	Pisum sativum
Cs_ont_9g027190.1	CsWRKY42	CAAT-box	972	1017	CCAAT	Common cis-acting element in promoter and enhancer regions	Pisum sativum
Cs_ont_9g027190.1	CsWRKY42	CAAT-box	1045	1090	CCAAT	Common cis-acting element in promoter and enhancer regions	Pisum sativum
Cs_ont_9g027190.1	CsWRKY42	CAAT-box	1087	1132	CCAAT	Common cis-acting element in promoter and enhancer regions	Pisum sativum
Cs_ont_9g027190.1	CsWRKY42	CAAT-box	1141	1186	CCAAT	Common cis-acting element in promoter and enhancer regions	Pisum sativum
Cs_ont_9g027190.1	CsWRKY42	CAAT-box	1347	1392	CCAAT	Common cis-acting element in promoter and enhancer regions	Pisum sativum
Cs_ont_9g027190.1	CsWRKY42	CAAT-box	1438	1483	CCAAT	Common cis-acting element in promoter and enhancer regions	Arabidopsis thaliana
Cs_ont_9g027190.1	CsWRKY42	CAAT-box	1603	1648	CCAAT	Common cis-acting element in promoter and enhancer regions	Arabidopsis thaliana
Cs_ont_9g027190.1	CsWRKY42	CAAT-box	1858	1903	CCAAT	Common cis-acting element in promoter and enhancer regions	Pisum sativum
Cs_ont_9g027190.1	CsWRKY42	CAAT-box	1890	1935	CCAAT	Common cis-acting element in promoter and enhancer regions	Pisum sativum
Cs_ont_9g027190.1	CsWRKY42	TCCC-motif	1200	1247	TCTCCCT	Part of a light responsive element	Spinacia oleracea
Cs_ont_9g027190.1	CsWRKY42	ARE	75	121	AAACCA	Cis-acting regulatory element essential for the anaerobic induction	Zea mays
Cs_ont_9g027190.1	CsWRKY42	ARE	209	255	AAACCA	Cis-acting regulatory element essential for the anaerobic induction	Zea mays
Cs_ont_9g027190.1	CsWRKY42	ARE	1435	1481	AAACCA	Cis-acting regulatory element essential for the anaerobic induction	Zea mays
Cs_ont_5g004320.1	CsWRKY43	ABRE	648	693	ACGTG	Cis-acting element involved in the abscisic acid responsiveness	Arabidopsis thaliana
Cs_ont_5g004320.1	CsWRKY43	ABRE	1145	1191	ACGTG	Cis-acting element involved in the abscisic acid responsiveness	Arabidopsis thaliana
Cs_ont_5g004320.1	CsWRKY43	ABRE	1146	1191	ACGTG	Cis-acting element involved in the abscisic acid responsiveness	Arabidopsis thaliana
Cs_ont_5g004320.1	CsWRKY43	ABRE	1341	1386	ACGTG	Cis-acting element involved in the abscisic acid responsiveness	Arabidopsis thaliana
Cs_ont_5g004320.1	CsWRKY43	circadian	353	402	CAAAGATATC	Cis-acting regulatory element involved in circadian control	Lycopersicon esculentum
Cs_ont_5g004320.1	CsWRKY43	TC-rich repeats	759	808	GTTTTCTTAC	Cis-acting element involved in defense and stress responsiveness	Nicotiana tabacum
Cs_ont_5g004320.1	CsWRKY43	W box	672	718	TTGACC	W box	Arabidopsis thaliana
Cs_ont_5g004320.1	CsWRKY43	ARE	411	457	AAACCA	Cis-acting regulatory element essential for the anaerobic induction	Zea mays
Cs_ont_5g004320.1	CsWRKY43	ARE	459	505	AAACCA	Cis-acting regulatory element essential for the anaerobic induction	Zea mays
Cs_ont_5g004320.1	CsWRKY43	ARE	1270	1316	AAACCA	Cis-acting regulatory element essential for the anaerobic induction	Zea mays
Cs_ont_5g004320.1	CsWRKY43	ARE	1842	1888	AAACCA	Cis-acting regulatory element essential for the anaerobic induction	Zea mays
Cs_ont_5g004320.1	CsWRKY43	Box 4	266	312	ATTAAT	Part of a conserved DNA module involved in light responsiveness	Petroselinum crispum
Cs_ont_5g004320.1	CsWRKY43	Box 4	301	347	ATTAAT	Part of a conserved DNA module involved in light responsiveness	Petroselinum crispum
Cs_ont_5g004320.1	CsWRKY43	Box 4	569	615	ATTAAT	Part of a conserved DNA module involved in light responsiveness	Petroselinum crispum
Cs_ont_5g004320.1	CsWRKY43	Box 4	788	834	ATTAAT	Part of a conserved DNA module involved in light responsiveness	Petroselinum crispum
Cs_ont_5g004320.1	CsWRKY43	Box 4	824	870	ATTAAT	Part of a conserved DNA module involved in light responsiveness	Petroselinum crispum
Cs_ont_5g004320.1	CsWRKY43	Box 4	1119	1165	ATTAAT	Part of a conserved DNA module involved in light responsiveness	Petroselinum crispum
Cs_ont_5g004320.1	CsWRKY43	CAAT-box	33	78	CCAAT	Common cis-acting element in promoter and enhancer regions	Pisum sativum
Cs_ont_5g004320.1	CsWRKY43	CAAT-box	168	213	CCAAT	Common cis-acting element in promoter and enhancer regions	Pisum sativum
Cs_ont_5g004320.1	CsWRKY43	CAAT-box	251	296	CCAAT	Common cis-acting element in promoter and enhancer regions	Pisum sativum
Cs_ont_5g004320.1	CsWRKY43	CAAT-box	315	360	CCAAT	Common cis-acting element in promoter and enhancer regions	Arabidopsis thaliana
Cs_ont_5g004320.1	CsWRKY43	CAAT-box	327	372	CCAAT	Common cis-acting element in promoter and enhancer regions	Arabidopsis thaliana
Cs_ont_5g004320.1	CsWRKY43	CAAT-box	564	609	CCAAT	Common cis-acting element in promoter and enhancer regions	Pisum sativum
Cs_ont_5g004320.1	CsWRKY43	CAAT-box	584	629	CCAAT	Common cis-acting element in promoter and enhancer regions	Pisum sativum
Cs_ont_5g004320.1	CsWRKY43	CAAT-box	619	664	CCAAT	Common cis-acting element in promoter and enhancer regions	Pisum sativum
Cs_ont_5g004320.1	CsWRKY43	CAAT-box	833	878	CCAAT	Common cis-acting element in promoter and enhancer regions	Pisum sativum
Cs_ont_5g004320.1	CsWRKY43	CAAT-box	879	924	CCAAT	Common cis-acting element in promoter and enhancer regions	Pisum sativum
Cs_ont_5g004320.1	CsWRKY43	CAAT-box	888	933	CCAAT	Common cis-acting element in promoter and enhancer regions	Arabidopsis thaliana
Cs_ont_5g004320.1	CsWRKY43	CAAT-box	1103	1148	CCAAT	Common cis-acting element in promoter and enhancer regions	Pisum sativum
Cs_ont_5g004320.1	CsWRKY43	CAAT-box	1160	1205	CCAAT	Common cis-acting element in promoter and enhancer regions	Arabidopsis thaliana
Cs_ont_5g004320.1	CsWRKY43	CAAT-box	1497	1542	CCAAT	Common cis-acting element in promoter and enhancer regions	Pisum sativum
Cs_ont_5g004320.1	CsWRKY43	CAAT-box	1684	1729	CCAAT	Common cis-acting element in promoter and enhancer regions	Arabidopsis thaliana
Cs_ont_5g004320.1	CsWRKY43	CAAT-box	1891	1936	CCAAT	Common cis-acting element in promoter and enhancer regions	Arabidopsis thaliana
Cs_ont_5g004320.1	CsWRKY43	CAAT-box	1955	2000	CCAAT	Common cis-acting element in promoter and enhancer regions	Arabidopsis thaliana
Cs_ont_5g004320.1	CsWRKY43	chs-CMA1a	58	106	TTACTTAA	Part of a light responsive element	Daucus carota
Cs_ont_5g004320.1	CsWRKY43	chs-CMA1a	85	133	TTACTTAA	Part of a light responsive element	Daucus carota
Cs_ont_5g004320.1	CsWRKY43	chs-CMA1a	335	383	TTACTTAA	Part of a light responsive element	Daucus carota
Cs_ont_5g004320.1	CsWRKY43	chs-CMA1a	990	1038	TTACTTAA	Part of a light responsive element	Daucus carota
Cs_ont_5g004320.1	CsWRKY43	G-box	647	693	TACGTG	Cis-acting regulatory element involved in light responsiveness	Zea mays
Cs_ont_5g004320.1	CsWRKY43	G-box	1144	1192	TACGTG	Cis-acting regulatory element involved in light responsiveness	Brassica napus
Cs_ont_5g004320.1	CsWRKY43	G-box	1145	1191	TACGTG	Cis-acting regulatory element involved in light responsiveness	Arabidopsis thaliana
Cs_ont_5g004320.1	CsWRKY43	G-box	1341	1387	TACGTG	Cis-acting regulatory element involved in light responsiveness	Zea mays
Cs_ont_5g004320.1	CsWRKY43	G-box	1640	1686	TACGTG	Cis-acting regulatory element involved in light responsiveness	Zea mays
Cs_ont_5g004320.1	CsWRKY43	P-box	435	482	CCTTTTG	Gibberellin-responsive element	Oryza sativa
Cs_ont_5g004320.1	CsWRKY43	P-box	720	767	CCTTTTG	Gibberellin-responsive element	Oryza sativa
Cs_ont_5g004320.1	CsWRKY43	TGACG-motif	646	691	TGACG	Cis-acting regulatory element involved in the MeJA-responsiveness	Hordeum vulgare
Cs_ont_5g004320.1	CsWRKY43	TGACG-motif	1239	1284	TGACG	Cis-acting regulatory element involved in the MeJA-responsiveness	Hordeum vulgare
Cs_ont_5g004320.1	CsWRKY43	TGACG-motif	1343	1388	TGACG	Cis-acting regulatory element involved in the MeJA-responsiveness	Hordeum vulgare
Cs_ont_5g004320.1	CsWRKY43	TGACG-motif	1950	1995	TGACG	Cis-acting regulatory element involved in the MeJA-responsiveness	Hordeum vulgare
Cs_ont_5g004320.1	CsWRKY43	G-Box	1145	1191	TACGTG	Cis-acting regulatory element involved in light responsiveness	Pisum sativum
Cs_ont_5g004320.1	CsWRKY43	MBS	660	706	CAACTG	MYB binding site involved in drought-inducibility	Arabidopsis thaliana
Cs_ont_5g004320.1	CsWRKY43	CGTCA-motif	646	691	CGTCA	Cis-acting regulatory element involved in the MeJA-responsiveness	Hordeum vulgare
Cs_ont_5g004320.1	CsWRKY43	CGTCA-motif	1239	1284	CGTCA	Cis-acting regulatory element involved in the MeJA-responsiveness	Hordeum vulgare
Cs_ont_5g004320.1	CsWRKY43	CGTCA-motif	1343	1388	CGTCA	Cis-acting regulatory element involved in the MeJA-responsiveness	Hordeum vulgare
Cs_ont_5g004320.1	CsWRKY43	CGTCA-motif	1950	1995	CGTCA	Cis-acting regulatory element involved in the MeJA-responsiveness	Hordeum vulgare
Cs_ont_7g003250.1	CsWRKY44	chs-CMA1a	189	237	TTACTTAA	Part of a light responsive element	Daucus carota
Cs_ont_7g003250.1	CsWRKY44	G-box	1188	1234	TACGTG	Cis-acting regulatory element involved in light responsiveness	Arabidopsis thaliana
Cs_ont_7g003250.1	CsWRKY44	ARE	1859	1905	AAACCA	Cis-acting regulatory element essential for the anaerobic induction	Zea mays
Cs_ont_7g003250.1	CsWRKY44	GT1-motif	1514	1560	GGTTAA	Light responsive element	Arabidopsis thaliana
Cs_ont_7g003250.1	CsWRKY44	Box 4	138	184	ATTAAT	Part of a conserved DNA module involved in light responsiveness	Petroselinum crispum
Cs_ont_7g003250.1	CsWRKY44	Box 4	1104	1150	ATTAAT	Part of a conserved DNA module involved in light responsiveness	Petroselinum crispum
Cs_ont_7g003250.1	CsWRKY44	CAAT-box	14	59	CCAAT	Common cis-acting element in promoter and enhancer regions	Pisum sativum
Cs_ont_7g003250.1	CsWRKY44	CAAT-box	507	552	CCAAT	Common cis-acting element in promoter and enhancer regions	Pisum sativum
Cs_ont_7g003250.1	CsWRKY44	CAAT-box	633	678	CCAAT	Common cis-acting element in promoter and enhancer regions	Arabidopsis thaliana
Cs_ont_7g003250.1	CsWRKY44	CAAT-box	774	819	CCAAT	Common cis-acting element in promoter and enhancer regions	Arabidopsis thaliana
Cs_ont_7g003250.1	CsWRKY44	CAAT-box	867	912	CCAAT	Common cis-acting element in promoter and enhancer regions	Arabidopsis thaliana
Cs_ont_7g003250.1	CsWRKY44	CAAT-box	884	929	CCAAT	Common cis-acting element in promoter and enhancer regions	Pisum sativum
Cs_ont_7g003250.1	CsWRKY44	CAAT-box	1058	1106	CCAAT	Common cis-acting element in promoter and enhancer regions	Arabidopsis thaliana
Cs_ont_7g003250.1	CsWRKY44	CAAT-box	1059	1104	CCAAT	Common cis-acting element in promoter and enhancer regions	Arabidopsis thaliana
Cs_ont_7g003250.1	CsWRKY44	CAAT-box	1062	1107	CCAAT	Common cis-acting element in promoter and enhancer regions	Pisum sativum
Cs_ont_7g003250.1	CsWRKY44	CAAT-box	1108	1153	CCAAT	Common cis-acting element in promoter and enhancer regions	Pisum sativum
Cs_ont_7g003250.1	CsWRKY44	CAAT-box	1125	1170	CCAAT	Common cis-acting element in promoter and enhancer regions	Arabidopsis thaliana
Cs_ont_7g003250.1	CsWRKY44	CAAT-box	1355	1403	CCAAT	Common cis-acting element in promoter and enhancer regions	Arabidopsis thaliana
Cs_ont_7g003250.1	CsWRKY44	CAAT-box	1357	1402	CCAAT	Common cis-acting element in promoter and enhancer regions	Arabidopsis thaliana
Cs_ont_7g003250.1	CsWRKY44	CAAT-box	1430	1475	CCAAT	Common cis-acting element in promoter and enhancer regions	Pisum sativum
Cs_ont_7g003250.1	CsWRKY44	CAAT-box	1478	1523	CCAAT	Common cis-acting element in promoter and enhancer regions	Pisum sativum
Cs_ont_7g003250.1	CsWRKY44	CAAT-box	1646	1691	CCAAT	Common cis-acting element in promoter and enhancer regions	Pisum sativum
Cs_ont_7g003250.1	CsWRKY44	CAAT-box	1680	1725	CCAAT	Common cis-acting element in promoter and enhancer regions	Arabidopsis thaliana
Cs_ont_7g003250.1	CsWRKY44	TATC-box	1359	1406	TATCCCA	Cis-acting element involved in gibberellin-responsiveness	Oryza sativa
Cs_ont_7g003250.1	CsWRKY44	ABRE	1189	1234	ACGTG	Cis-acting element involved in the abscisic acid responsiveness	Arabidopsis thaliana
Cs_ont_7g003250.1	CsWRKY44	TGA-element	103	149	AACGAC	Auxin-responsive element	Brassica oleracea
Cs_ont_7g003250.1	CsWRKY44	TGA-element	454	500	AACGAC	Auxin-responsive element	Brassica oleracea
Cs_ont_7g003250.1	CsWRKY44	TGA-element	471	517	AACGAC	Auxin-responsive element	Brassica oleracea
Cs_ont_7g003250.1	CsWRKY44	CGTCA-motif	589	634	CGTCA	Cis-acting regulatory element involved in the MeJA-responsiveness	Hordeum vulgare
Cs_ont_7g003250.1	CsWRKY44	GATA-motif	683	733	AAGATAAGATT	Part of a light responsive element	Arabidopsis thaliana
Cs_ont_7g003250.1	CsWRKY44	GA-motif	1655	1703	ATAGATAA	Part of a light responsive element	Arabidopsis thaliana
Cs_ont_7g003250.1	CsWRKY44	TGACG-motif	589	634	TGACG	Cis-acting regulatory element involved in the MeJA-responsiveness	Hordeum vulgare
Cs_ont_2g001540.1	CsWRKY45	G-Box	1217	1263	TACGTG	Cis-acting regulatory element involved in light responsiveness	Pisum sativum
Cs_ont_2g001540.1	CsWRKY45	G-Box	1404	1450	TACGTG	Cis-acting regulatory element involved in light responsiveness	Pisum sativum
Cs_ont_2g001540.1	CsWRKY45	CGTCA-motif	1129	1174	CGTCA	Cis-acting regulatory element involved in the MeJA-responsiveness	Hordeum vulgare
Cs_ont_2g001540.1	CsWRKY45	CGTCA-motif	1141	1186	CGTCA	Cis-acting regulatory element involved in the MeJA-responsiveness	Hordeum vulgare
Cs_ont_2g001540.1	CsWRKY45	CGTCA-motif	1253	1298	CGTCA	Cis-acting regulatory element involved in the MeJA-responsiveness	Hordeum vulgare
Cs_ont_2g001540.1	CsWRKY45	CGTCA-motif	1321	1366	CGTCA	Cis-acting regulatory element involved in the MeJA-responsiveness	Hordeum vulgare
Cs_ont_2g001540.1	CsWRKY45	CGTCA-motif	1509	1554	CGTCA	Cis-acting regulatory element involved in the MeJA-responsiveness	Hordeum vulgare
Cs_ont_2g001540.1	CsWRKY45	CGTCA-motif	1593	1638	CGTCA	Cis-acting regulatory element involved in the MeJA-responsiveness	Hordeum vulgare
Cs_ont_2g001540.1	CsWRKY45	CGTCA-motif	1709	1754	CGTCA	Cis-acting regulatory element involved in the MeJA-responsiveness	Hordeum vulgare
Cs_ont_2g001540.1	CsWRKY45	CGTCA-motif	1721	1766	CGTCA	Cis-acting regulatory element involved in the MeJA-responsiveness	Hordeum vulgare
Cs_ont_2g001540.1	CsWRKY45	CGTCA-motif	1866	1911	CGTCA	Cis-acting regulatory element involved in the MeJA-responsiveness	Hordeum vulgare
Cs_ont_2g001540.1	CsWRKY45	LTR	514	560	CCGAAA	Cis-acting element involved in low-temperature responsiveness	Hordeum vulgare
Cs_ont_2g001540.1	CsWRKY45	MBS	755	801	CAACTG	MYB binding site involved in drought-inducibility	Arabidopsis thaliana
Cs_ont_2g001540.1	CsWRKY45	MBS	794	840	CAACTG	MYB binding site involved in drought-inducibility	Arabidopsis thaliana
Cs_ont_2g001540.1	CsWRKY45	MBS	1690	1736	CAACTG	MYB binding site involved in drought-inducibility	Arabidopsis thaliana
Cs_ont_2g001540.1	CsWRKY45	TGACG-motif	1129	1174	TGACG	Cis-acting regulatory element involved in the MeJA-responsiveness	Hordeum vulgare
Cs_ont_2g001540.1	CsWRKY45	TGACG-motif	1141	1186	TGACG	Cis-acting regulatory element involved in the MeJA-responsiveness	Hordeum vulgare
Cs_ont_2g001540.1	CsWRKY45	TGACG-motif	1253	1298	TGACG	Cis-acting regulatory element involved in the MeJA-responsiveness	Hordeum vulgare
Cs_ont_2g001540.1	CsWRKY45	TGACG-motif	1321	1366	TGACG	Cis-acting regulatory element involved in the MeJA-responsiveness	Hordeum vulgare
Cs_ont_2g001540.1	CsWRKY45	TGACG-motif	1509	1554	TGACG	Cis-acting regulatory element involved in the MeJA-responsiveness	Hordeum vulgare
Cs_ont_2g001540.1	CsWRKY45	TGACG-motif	1593	1638	TGACG	Cis-acting regulatory element involved in the MeJA-responsiveness	Hordeum vulgare
Cs_ont_2g001540.1	CsWRKY45	TGACG-motif	1709	1754	TGACG	Cis-acting regulatory element involved in the MeJA-responsiveness	Hordeum vulgare
Cs_ont_2g001540.1	CsWRKY45	TGACG-motif	1721	1766	TGACG	Cis-acting regulatory element involved in the MeJA-responsiveness	Hordeum vulgare
Cs_ont_2g001540.1	CsWRKY45	TGACG-motif	1866	1911	TGACG	Cis-acting regulatory element involved in the MeJA-responsiveness	Hordeum vulgare
Cs_ont_2g001540.1	CsWRKY45	GT1-motif	1834	1880	GGTTAA	Light responsive element	Arabidopsis thaliana
Cs_ont_2g001540.1	CsWRKY45	GT1-motif	1870	1917	GGTTAA	Light responsive element	Avena sativa
Cs_ont_2g001540.1	CsWRKY45	GT1-motif	1871	1917	GGTTAA	Light responsive element	Arabidopsis thaliana
Cs_ont_2g001540.1	CsWRKY45	TATC-box	645	692	TATCCCA	Cis-acting element involved in gibberellin-responsiveness	Oryza sativa
Cs_ont_2g001540.1	CsWRKY45	CAAT-box	98	143	CCAAT	Common cis-acting element in promoter and enhancer regions	Pisum sativum
Cs_ont_2g001540.1	CsWRKY45	CAAT-box	114	159	CCAAT	Common cis-acting element in promoter and enhancer regions	Arabidopsis thaliana
Cs_ont_2g001540.1	CsWRKY45	CAAT-box	163	208	CCAAT	Common cis-acting element in promoter and enhancer regions	Arabidopsis thaliana
Cs_ont_2g001540.1	CsWRKY45	CAAT-box	190	235	CCAAT	Common cis-acting element in promoter and enhancer regions	Pisum sativum
Cs_ont_2g001540.1	CsWRKY45	CAAT-box	271	316	CCAAT	Common cis-acting element in promoter and enhancer regions	Pisum sativum
Cs_ont_2g001540.1	CsWRKY45	CAAT-box	746	791	CCAAT	Common cis-acting element in promoter and enhancer regions	Pisum sativum
Cs_ont_2g001540.1	CsWRKY45	CAAT-box	970	1015	CCAAT	Common cis-acting element in promoter and enhancer regions	Arabidopsis thaliana
Cs_ont_2g001540.1	CsWRKY45	CAAT-box	1104	1149	CCAAT	Common cis-acting element in promoter and enhancer regions	Arabidopsis thaliana
Cs_ont_2g001540.1	CsWRKY45	CAAT-box	1132	1177	CCAAT	Common cis-acting element in promoter and enhancer regions	Pisum sativum
Cs_ont_2g001540.1	CsWRKY45	CAAT-box	1154	1199	CCAAT	Common cis-acting element in promoter and enhancer regions	Pisum sativum
Cs_ont_2g001540.1	CsWRKY45	CAAT-box	1324	1369	CCAAT	Common cis-acting element in promoter and enhancer regions	Pisum sativum
Cs_ont_2g001540.1	CsWRKY45	CAAT-box	1605	1650	CCAAT	Common cis-acting element in promoter and enhancer regions	Arabidopsis thaliana
Cs_ont_2g001540.1	CsWRKY45	CAAT-box	1760	1805	CCAAT	Common cis-acting element in promoter and enhancer regions	Arabidopsis thaliana
Cs_ont_2g001540.1	CsWRKY45	Box 4	121	167	ATTAAT	Part of a conserved DNA module involved in light responsiveness	Petroselinum crispum
Cs_ont_2g001540.1	CsWRKY45	Box 4	953	999	ATTAAT	Part of a conserved DNA module involved in light responsiveness	Petroselinum crispum
Cs_ont_2g001540.1	CsWRKY45	GC-motif	818	864	CCCCCG	Enhancer-like element involved in anoxic specific inducibility	Zea mays
Cs_ont_2g001540.1	CsWRKY45	GC-motif	1427	1473	CCCCCG	Enhancer-like element involved in anoxic specific inducibility	Zea mays
Cs_ont_2g001540.1	CsWRKY45	TC-rich repeats	662	711	GTTTTCTTAC	Cis-acting element involved in defense and stress responsiveness	Nicotiana tabacum
Cs_ont_2g001540.1	CsWRKY45	TCCC-motif	876	923	TCTCCCT	Part of a light responsive element	Spinacia oleracea
Cs_ont_2g001540.1	CsWRKY45	W box	259	305	TTGACC	W box	Arabidopsis thaliana
Cs_ont_2g001540.1	CsWRKY45	chs-CMA2a	1136	1184	TCACTTGA	Part of a light responsive element	Petroselinum crispum
Cs_ont_2g001540.1	CsWRKY45	G-box	550	596	TACGTG	Cis-acting regulatory element involved in light responsiveness	Zea mays
Cs_ont_2g001540.1	CsWRKY45	G-box	1254	1300	TACGTG	Cis-acting regulatory element involved in light responsiveness	Zea mays
Cs_ont_2g001540.1	CsWRKY45	G-box	1404	1450	TACGTG	Cis-acting regulatory element involved in light responsiveness	Arabidopsis thaliana
Cs_ont_2g001540.1	CsWRKY45	AT-rich element	502	552	ATAGAAATCAA	Binding site of AT-rich DNA binding protein (ATBP-1)	Glycine max
Cs_ont_2g001540.1	CsWRKY45	chs-CMA1a	529	577	TTACTTAA	Part of a light responsive element	Daucus carota
Cs_ont_2g001540.1	CsWRKY45	CAT-box	353	399	GCCACT	Cis-acting regulatory element related to meristem expression	Arabidopsis thaliana
Cs_ont_2g001540.1	CsWRKY45	CAT-box	772	818	GCCACT	Cis-acting regulatory element related to meristem expression	Arabidopsis thaliana
Cs_ont_2g001540.1	CsWRKY45	I-box	346	395	cGATAAGGCG	Part of a light responsive element	Larix laricina
Cs_ont_2g001540.1	CsWRKY45	I-box	610	659	cGATAAGGCG	Part of a light responsive element	Pisum sativum
Cs_ont_2g001540.1	CsWRKY45	ABRE	550	595	ACGTG	Cis-acting element involved in the abscisic acid responsiveness	Arabidopsis thaliana
Cs_ont_2g001540.1	CsWRKY45	ABRE	1218	1263	ACGTG	Cis-acting element involved in the abscisic acid responsiveness	Arabidopsis thaliana
Cs_ont_2g001540.1	CsWRKY45	ABRE	1255	1300	ACGTG	Cis-acting element involved in the abscisic acid responsiveness	Arabidopsis thaliana
Cs_ont_2g001540.1	CsWRKY45	ABRE	1404	1450	ACGTG	Cis-acting element involved in the abscisic acid responsiveness	Arabidopsis thaliana
Cs_ont_2g001540.1	CsWRKY45	ABRE	1405	1450	ACGTG	Cis-acting element involved in the abscisic acid responsiveness	Arabidopsis thaliana
Cs_ont_2g001540.1	CsWRKY45	TGA-box	1721	1769	TGACGTAA	Part of an auxin-responsive element	Glycine max
Cs_ont_2g001540.1	CsWRKY45	L-box	1432	1482	ATCCCACCTAC	Part of a light responsive element	Petroselinum crispum
Cs_ont_2g001540.1	CsWRKY45	TCT-motif	141	187	TCTTAC	Part of a light responsive element	Arabidopsis thaliana
Cs_ont_2g001540.1	CsWRKY45	TCT-motif	662	708	TCTTAC	Part of a light responsive element	Arabidopsis thaliana
Cs_ont_2g001540.1	CsWRKY45	TCT-motif	1725	1771	TCTTAC	Part of a light responsive element	Arabidopsis thaliana
Cs_ont_1g008000.1	CsWRKY46	chs-CMA1a	1605	1653	TTACTTAA	Part of a light responsive element	Daucus carota
Cs_ont_1g008000.1	CsWRKY46	G-box	866	912	TACGTG	Cis-acting regulatory element involved in light responsiveness	Arabidopsis thaliana
Cs_ont_1g008000.1	CsWRKY46	G-box	1853	1899	TACGTG	Cis-acting regulatory element involved in light responsiveness	Arabidopsis thaliana
Cs_ont_1g008000.1	CsWRKY46	AT1-motif	171	224	AATTATTTTTTATT	Part of a light responsive module	Solanum tuberosum
Cs_ont_1g008000.1	CsWRKY46	AT1-motif	344	397	AATTATTTTTTATT	Part of a light responsive module	Solanum tuberosum
Cs_ont_1g008000.1	CsWRKY46	W box	928	974	TTGACC	W box	Arabidopsis thaliana
Cs_ont_1g008000.1	CsWRKY46	W box	1046	1092	TTGACC	W box	Arabidopsis thaliana
Cs_ont_1g008000.1	CsWRKY46	W box	1498	1544	TTGACC	W box	Arabidopsis thaliana
Cs_ont_1g008000.1	CsWRKY46	W box	1953	1999	TTGACC	W box	Arabidopsis thaliana
Cs_ont_1g008000.1	CsWRKY46	TCCC-motif	1922	1969	TCTCCCT	Part of a light responsive element	Spinacia oleracea
Cs_ont_1g008000.1	CsWRKY46	ARE	221	267	AAACCA	Cis-acting regulatory element essential for the anaerobic induction	Zea mays
Cs_ont_1g008000.1	CsWRKY46	GT1-motif	598	644	GGTTAA	Light responsive element	Arabidopsis thaliana
Cs_ont_1g008000.1	CsWRKY46	Box 4	245	291	ATTAAT	Part of a conserved DNA module involved in light responsiveness	Petroselinum crispum
Cs_ont_1g008000.1	CsWRKY46	Box 4	300	346	ATTAAT	Part of a conserved DNA module involved in light responsiveness	Petroselinum crispum
Cs_ont_1g008000.1	CsWRKY46	Box 4	307	353	ATTAAT	Part of a conserved DNA module involved in light responsiveness	Petroselinum crispum
Cs_ont_1g008000.1	CsWRKY46	Box 4	333	379	ATTAAT	Part of a conserved DNA module involved in light responsiveness	Petroselinum crispum
Cs_ont_1g008000.1	CsWRKY46	Box 4	358	404	ATTAAT	Part of a conserved DNA module involved in light responsiveness	Petroselinum crispum
Cs_ont_1g008000.1	CsWRKY46	Box 4	380	426	ATTAAT	Part of a conserved DNA module involved in light responsiveness	Petroselinum crispum
Cs_ont_1g008000.1	CsWRKY46	Box 4	407	453	ATTAAT	Part of a conserved DNA module involved in light responsiveness	Petroselinum crispum
Cs_ont_1g008000.1	CsWRKY46	Box 4	763	809	ATTAAT	Part of a conserved DNA module involved in light responsiveness	Petroselinum crispum
Cs_ont_1g008000.1	CsWRKY46	Box 4	809	855	ATTAAT	Part of a conserved DNA module involved in light responsiveness	Petroselinum crispum
Cs_ont_1g008000.1	CsWRKY46	Box 4	1256	1302	ATTAAT	Part of a conserved DNA module involved in light responsiveness	Petroselinum crispum
Cs_ont_1g008000.1	CsWRKY46	Box 4	1773	1819	ATTAAT	Part of a conserved DNA module involved in light responsiveness	Petroselinum crispum
Cs_ont_1g008000.1	CsWRKY46	CAAT-box	224	269	CCAAT	Common cis-acting element in promoter and enhancer regions	Arabidopsis thaliana
Cs_ont_1g008000.1	CsWRKY46	CAAT-box	1021	1066	CCAAT	Common cis-acting element in promoter and enhancer regions	Arabidopsis thaliana
Cs_ont_1g008000.1	CsWRKY46	CAAT-box	1091	1136	CCAAT	Common cis-acting element in promoter and enhancer regions	Pisum sativum
Cs_ont_1g008000.1	CsWRKY46	CAAT-box	1154	1199	CCAAT	Common cis-acting element in promoter and enhancer regions	Pisum sativum
Cs_ont_1g008000.1	CsWRKY46	CAAT-box	1183	1228	CCAAT	Common cis-acting element in promoter and enhancer regions	Pisum sativum
Cs_ont_1g008000.1	CsWRKY46	CAAT-box	1222	1267	CCAAT	Common cis-acting element in promoter and enhancer regions	Pisum sativum
Cs_ont_1g008000.1	CsWRKY46	CAAT-box	1284	1329	CCAAT	Common cis-acting element in promoter and enhancer regions	Pisum sativum
Cs_ont_1g008000.1	CsWRKY46	CAAT-box	1308	1353	CCAAT	Common cis-acting element in promoter and enhancer regions	Pisum sativum
Cs_ont_1g008000.1	CsWRKY46	CAAT-box	1435	1480	CCAAT	Common cis-acting element in promoter and enhancer regions	Arabidopsis thaliana
Cs_ont_1g008000.1	CsWRKY46	CAAT-box	1787	1832	CCAAT	Common cis-acting element in promoter and enhancer regions	Pisum sativum
Cs_ont_1g008000.1	CsWRKY46	CAAT-box	1818	1863	CCAAT	Common cis-acting element in promoter and enhancer regions	Arabidopsis thaliana
Cs_ont_1g008000.1	CsWRKY46	CAAT-box	1889	1934	CCAAT	Common cis-acting element in promoter and enhancer regions	Pisum sativum
Cs_ont_1g008000.1	CsWRKY46	circadian	1162	1211	CAAAGATATC	Cis-acting regulatory element involved in circadian control	Lycopersicon esculentum
Cs_ont_1g008000.1	CsWRKY46	ABRE	866	911	ACGTG	Cis-acting element involved in the abscisic acid responsiveness	Arabidopsis thaliana
Cs_ont_1g008000.1	CsWRKY46	ABRE	1854	1899	ACGTG	Cis-acting element involved in the abscisic acid responsiveness	Arabidopsis thaliana
Cs_ont_1g008000.1	CsWRKY46	I-box	1203	1252	cGATAAGGCG	Part of a light responsive element	Zea mays
Cs_ont_1g008000.1	CsWRKY46	ACE	864	913	GACACGTATG	Cis-acting element involved in light responsiveness	Petroselinum crispum
Cs_ont_1g008000.1	CsWRKY46	CCAAT-box	1026	1072	CAACGG	MYBHv1 binding site	Hordeum vulgare
Cs_ont_1g008000.1	CsWRKY46	AE-box	1388	1436	AGAAACAA	Part of a module for light response	Arabidopsis thaliana
Cs_ont_1g008000.1	CsWRKY46	AE-box	1761	1809	AGAAACAA	Part of a module for light response	Arabidopsis thaliana
Cs_ont_7g015280.1	CsWRKY47	G-box	896	942	TACGTG	Cis-acting regulatory element involved in light responsiveness	Zea mays
Cs_ont_7g015280.1	CsWRKY47	G-box	994	1040	TACGTG	Cis-acting regulatory element involved in light responsiveness	Arabidopsis thaliana
Cs_ont_7g015280.1	CsWRKY47	G-box	1034	1082	TACGTG	Cis-acting regulatory element involved in light responsiveness	Brassica napus
Cs_ont_7g015280.1	CsWRKY47	G-box	1035	1081	TACGTG	Cis-acting regulatory element involved in light responsiveness	Arabidopsis thaliana
Cs_ont_7g015280.1	CsWRKY47	GT1-motif	283	332	GGTTAA	Light responsive element	Solanum tuberosum
Cs_ont_7g015280.1	CsWRKY47	GT1-motif	1175	1221	GGTTAA	Light responsive element	Arabidopsis thaliana
Cs_ont_7g015280.1	CsWRKY47	GT1-motif	1869	1915	GGTTAA	Light responsive element	Arabidopsis thaliana
Cs_ont_7g015280.1	CsWRKY47	Box 4	43	89	ATTAAT	Part of a conserved DNA module involved in light responsiveness	Petroselinum crispum
Cs_ont_7g015280.1	CsWRKY47	Box 4	118	164	ATTAAT	Part of a conserved DNA module involved in light responsiveness	Petroselinum crispum
Cs_ont_7g015280.1	CsWRKY47	Box 4	1493	1539	ATTAAT	Part of a conserved DNA module involved in light responsiveness	Petroselinum crispum
Cs_ont_7g015280.1	CsWRKY47	Box 4	1497	1543	ATTAAT	Part of a conserved DNA module involved in light responsiveness	Petroselinum crispum
Cs_ont_7g015280.1	CsWRKY47	Box 4	1569	1615	ATTAAT	Part of a conserved DNA module involved in light responsiveness	Petroselinum crispum
Cs_ont_7g015280.1	CsWRKY47	Box 4	1706	1752	ATTAAT	Part of a conserved DNA module involved in light responsiveness	Petroselinum crispum
Cs_ont_7g015280.1	CsWRKY47	CAAT-box	180	225	CCAAT	Common cis-acting element in promoter and enhancer regions	Pisum sativum
Cs_ont_7g015280.1	CsWRKY47	CAAT-box	221	266	CCAAT	Common cis-acting element in promoter and enhancer regions	Arabidopsis thaliana
Cs_ont_7g015280.1	CsWRKY47	CAAT-box	336	381	CCAAT	Common cis-acting element in promoter and enhancer regions	Pisum sativum
Cs_ont_7g015280.1	CsWRKY47	CAAT-box	473	518	CCAAT	Common cis-acting element in promoter and enhancer regions	Arabidopsis thaliana
Cs_ont_7g015280.1	CsWRKY47	CAAT-box	825	870	CCAAT	Common cis-acting element in promoter and enhancer regions	Arabidopsis thaliana
Cs_ont_7g015280.1	CsWRKY47	CAAT-box	846	893	CCAAT	Common cis-acting element in promoter and enhancer regions	Petunia hybrida
Cs_ont_7g015280.1	CsWRKY47	CAAT-box	907	952	CCAAT	Common cis-acting element in promoter and enhancer regions	Arabidopsis thaliana
Cs_ont_7g015280.1	CsWRKY47	CAAT-box	1011	1056	CCAAT	Common cis-acting element in promoter and enhancer regions	Pisum sativum
Cs_ont_7g015280.1	CsWRKY47	CAAT-box	1024	1069	CCAAT	Common cis-acting element in promoter and enhancer regions	Pisum sativum
Cs_ont_7g015280.1	CsWRKY47	CAAT-box	1317	1362	CCAAT	Common cis-acting element in promoter and enhancer regions	Pisum sativum
Cs_ont_7g015280.1	CsWRKY47	CAAT-box	1334	1379	CCAAT	Common cis-acting element in promoter and enhancer regions	Pisum sativum
Cs_ont_7g015280.1	CsWRKY47	CAAT-box	1424	1469	CCAAT	Common cis-acting element in promoter and enhancer regions	Arabidopsis thaliana
Cs_ont_7g015280.1	CsWRKY47	CAAT-box	1549	1594	CCAAT	Common cis-acting element in promoter and enhancer regions	Pisum sativum
Cs_ont_7g015280.1	CsWRKY47	CAAT-box	1666	1711	CCAAT	Common cis-acting element in promoter and enhancer regions	Pisum sativum
Cs_ont_7g015280.1	CsWRKY47	CAAT-box	1688	1733	CCAAT	Common cis-acting element in promoter and enhancer regions	Pisum sativum
Cs_ont_7g015280.1	CsWRKY47	CAAT-box	1823	1874	CCAAT	Common cis-acting element in promoter and enhancer regions	Daucus carota
Cs_ont_7g015280.1	CsWRKY47	W box	1008	1054	TTGACC	W box	Arabidopsis thaliana
Cs_ont_7g015280.1	CsWRKY47	W box	1089	1135	TTGACC	W box	Arabidopsis thaliana
Cs_ont_7g015280.1	CsWRKY47	W box	1152	1198	TTGACC	W box	Arabidopsis thaliana
Cs_ont_7g015280.1	CsWRKY47	TCCC-motif	1219	1266	TCTCCCT	Part of a light responsive element	Spinacia oleracea
Cs_ont_7g015280.1	CsWRKY47	ARE	612	658	AAACCA	Cis-acting regulatory element essential for the anaerobic induction	Zea mays
Cs_ont_7g015280.1	CsWRKY47	ARE	1511	1557	AAACCA	Cis-acting regulatory element essential for the anaerobic induction	Zea mays
Cs_ont_7g015280.1	CsWRKY47	O2-site	893	942	GATGA(C/T)(A/G)TG(A/G)	Cis-acting regulatory element involved in zein metabolism regulation	Zea mays
Cs_ont_7g015280.1	CsWRKY47	O2-site	1926	1975	GATGA(C/T)(A/G)TG(A/G)	Cis-acting regulatory element involved in zein metabolism regulation	Zea mays
Cs_ont_7g015280.1	CsWRKY47	RY-element	710	758	CATGCATG	Cis-acting regulatory element involved in seed-specific regulation	Helianthus annuus
Cs_ont_7g015280.1	CsWRKY47	GARE-motif	843	890	TCTGTTG	Gibberellin-responsive element	Brassica oleracea
Cs_ont_7g015280.1	CsWRKY47	ABRE	897	942	ACGTG	Cis-acting element involved in the abscisic acid responsiveness	Arabidopsis thaliana
Cs_ont_7g015280.1	CsWRKY47	ABRE	994	1040	ACGTG	Cis-acting element involved in the abscisic acid responsiveness	Arabidopsis thaliana
Cs_ont_7g015280.1	CsWRKY47	ABRE	995	1040	ACGTG	Cis-acting element involved in the abscisic acid responsiveness	Arabidopsis thaliana
Cs_ont_7g015280.1	CsWRKY47	ABRE	1005	1052	ACGTG	Cis-acting element involved in the abscisic acid responsiveness	Arabidopsis thaliana
Cs_ont_7g015280.1	CsWRKY47	ABRE	1035	1081	ACGTG	Cis-acting element involved in the abscisic acid responsiveness	Arabidopsis thaliana
Cs_ont_7g015280.1	CsWRKY47	ABRE	1036	1081	ACGTG	Cis-acting element involved in the abscisic acid responsiveness	Arabidopsis thaliana
Cs_ont_7g015280.1	CsWRKY47	CGTCA-motif	895	940	CGTCA	Cis-acting regulatory element involved in the MeJA-responsiveness	Hordeum vulgare
Cs_ont_7g015280.1	CsWRKY47	CGTCA-motif	1015	1060	CGTCA	Cis-acting regulatory element involved in the MeJA-responsiveness	Hordeum vulgare
Cs_ont_7g015280.1	CsWRKY47	G-Box	994	1040	TACGTG	Cis-acting regulatory element involved in light responsiveness	Pisum sativum
Cs_ont_7g015280.1	CsWRKY47	G-Box	1035	1081	TACGTG	Cis-acting regulatory element involved in light responsiveness	Pisum sativum
Cs_ont_7g015280.1	CsWRKY47	ATCT-motif	432	481	AATCTAATCC	Part of a conserved DNA module involved in light responsiveness	Pisum sativum
Cs_ont_7g015280.1	CsWRKY47	TGACG-motif	895	940	TGACG	Cis-acting regulatory element involved in the MeJA-responsiveness	Hordeum vulgare
Cs_ont_7g015280.1	CsWRKY47	TGACG-motif	1015	1060	TGACG	Cis-acting regulatory element involved in the MeJA-responsiveness	Hordeum vulgare
Cs_ont_4g023640.1	CsWRKY5	TGACG-motif	420	465	TGACG	Cis-acting regulatory element involved in the MeJA-responsiveness	Hordeum vulgare
Cs_ont_4g023640.1	CsWRKY5	TGACG-motif	946	991	TGACG	Cis-acting regulatory element involved in the MeJA-responsiveness	Hordeum vulgare
Cs_ont_4g023640.1	CsWRKY5	TGACG-motif	966	1011	TGACG	Cis-acting regulatory element involved in the MeJA-responsiveness	Hordeum vulgare
Cs_ont_4g023640.1	CsWRKY5	HD-Zip 1	1374	1422	CAAT(A/T)ATTG	Element involved in differentiation of the palisade mesophyll cells	Arabidopsis thaliana
Cs_ont_4g023640.1	CsWRKY5	Unnamed_1	466	517	GGATTTTACAGT	Cis-acting element involved in phytochrome down-regulation expression	Pisum sativum
Cs_ont_4g023640.1	CsWRKY5	G-Box	826	872	TACGTG	Cis-acting regulatory element involved in light responsiveness	Pisum sativum
Cs_ont_4g023640.1	CsWRKY5	G-Box	1240	1286	TACGTG	Cis-acting regulatory element involved in light responsiveness	Pisum sativum
Cs_ont_4g023640.1	CsWRKY5	GATA-motif	1858	1907	AAGATAAGATT	Part of a light responsive element	Solanum tuberosum
Cs_ont_4g023640.1	CsWRKY5	LTR	3	49	CCGAAA	Cis-acting element involved in low-temperature responsiveness	Hordeum vulgare
Cs_ont_4g023640.1	CsWRKY5	LTR	276	322	CCGAAA	Cis-acting element involved in low-temperature responsiveness	Hordeum vulgare
Cs_ont_4g023640.1	CsWRKY5	CGTCA-motif	420	465	CGTCA	Cis-acting regulatory element involved in the MeJA-responsiveness	Hordeum vulgare
Cs_ont_4g023640.1	CsWRKY5	CGTCA-motif	946	991	CGTCA	Cis-acting regulatory element involved in the MeJA-responsiveness	Hordeum vulgare
Cs_ont_4g023640.1	CsWRKY5	CGTCA-motif	966	1011	CGTCA	Cis-acting regulatory element involved in the MeJA-responsiveness	Hordeum vulgare
Cs_ont_4g023640.1	CsWRKY5	CAT-box	883	929	GCCACT	Cis-acting regulatory element related to meristem expression	Arabidopsis thaliana
Cs_ont_4g023640.1	CsWRKY5	ABRE	824	873	ACGTG	Cis-acting element involved in the abscisic acid responsiveness	Triticum aestivum
Cs_ont_4g023640.1	CsWRKY5	ABRE	826	872	ACGTG	Cis-acting element involved in the abscisic acid responsiveness	Arabidopsis thaliana
Cs_ont_4g023640.1	CsWRKY5	ABRE	827	872	ACGTG	Cis-acting element involved in the abscisic acid responsiveness	Arabidopsis thaliana
Cs_ont_4g023640.1	CsWRKY5	ABRE	902	947	ACGTG	Cis-acting element involved in the abscisic acid responsiveness	Arabidopsis thaliana
Cs_ont_4g023640.1	CsWRKY5	ABRE	1241	1286	ACGTG	Cis-acting element involved in the abscisic acid responsiveness	Arabidopsis thaliana
Cs_ont_4g023640.1	CsWRKY5	ABRE	1633	1678	ACGTG	Cis-acting element involved in the abscisic acid responsiveness	Arabidopsis thaliana
Cs_ont_4g023640.1	CsWRKY5	ABRE	1680	1725	ACGTG	Cis-acting element involved in the abscisic acid responsiveness	Arabidopsis thaliana
Cs_ont_4g023640.1	CsWRKY5	CAAT-box	156	201	CCAAT	Common cis-acting element in promoter and enhancer regions	Arabidopsis thaliana
[truncated: 208 more rows]

## Sheet: Table S3
Table S3. The Ka/Ks ratio of 21 pairs of tandem repeats in the sweet orange WRKY TFs family.
Gene 1	Rename 1	Gene 2	Rename 2	Ka	Ks	Ka/Ks
Cs_ont_1g024520.1	CsWRKY7	Cs_ont_3g005460.1	CsWRKY3	0.344927	1.71372	0.201274
Cs_ont_5g049260.1	CsWRKY8	Cs_ont_5g004320.1	CsWRKY43	0.416046	2.19964	0.189143
Cs_ont_5g049260.1	CsWRKY8	Cs_ont_6g012890.1	CsWRKY24	0.739348	NaN	NaN
Cs_ont_5g049260.1	CsWRKY8	Cs_ont_9g027190.1	CsWRKY42	0.412922	3.01621	0.136901
Cs_ont_2g018890.1	CsWRKY11	Cs_ont_2g001540.1	CsWRKY45	0.336151	2.16925	0.154962
Cs_ont_2g018890.1	CsWRKY11	Cs_ont_4g019270.1	CsWRKY19	0.401467	3.37148	0.119077
Cs_ont_2g017490.1	CsWRKY12	Cs_ont_4g020050.1	CsWRKY1	0.562535	1.44385	0.389607
Cs_ont_6g001560.1	CsWRKY16	Cs_ont_5g047350.2	CsWRKY25	0.362925	1.28457	0.282526
Cs_ont_6g001560.1	CsWRKY16	Cs_ont_7g025980.1	CsWRKY13	0.444571	1.78748	0.248714
Cs_ont_5g003720.1	CsWRKY18	Cs_ont_5g048610.1	CsWRKY35	0.469825	2.45791	0.191148
Cs_ont_5g003720.1	CsWRKY18	Cs_ont_9g026650.1	CsWRKY38	0.554979	1.91915	0.28918
Cs_ont_6g012890.1	CsWRKY24	Cs_ont_7g003250.1	CsWRKY44	0.577825	1.69816	0.340265
Cs_ont_5g047350.2	CsWRKY25	Cs_ont_7g025980.1	CsWRKY13	0.374591	1.53485	0.244057
Cs_ont_5g006680.1	CsWRKY30	Cs_ont_9g001150.1	CsWRKY36	0.354067	2.25514	0.157004
Cs_ont_2g024430.1	CsWRKY32	Cs_ont_7g027310.6	CsWRKY21	0.466003	NaN	NaN
Cs_ont_2g024430.1	CsWRKY32	Cs_ont_7g021850.1	CsWRKY28	0.290727	1.70765	0.17025
Cs_ont_2g002700.1	CsWRKY34	Cs_ont_7g015280.1	CsWRKY47	0.376341	1.79043	0.210196
Cs_ont_5g048610.1	CsWRKY35	Cs_ont_9g026650.1	CsWRKY38	0.594375	2.286	0.260006
Cs_ont_5g004320.1	CsWRKY43	Cs_ont_9g027190.1	CsWRKY42	0.460961	2.14431	0.21497
Cs_ont_2g001540.1	CsWRKY45	Cs_ont_4g019270.1	CsWRKY19	0.46196	1.0797	0.427861
Cs_ont_1g008000.1	CsWRKY46	Cs_ont_6g013730.1	CsWRKY33	0.284978	1.55345	0.183449

## Sheet: Table S4
Table S4. The GO enrichment analysis of the WRKY genes.
GO name	GO id	GO class	GO level	Number of genes	Genes in GO term
Cellular response to stimulus	GO:0051716	BP	3	11	CsWRKY38,CsWRKY12,CsWRKY34,CsWRKY11,CsWRKY32,CsWRKY5,CsWRKY28,CsWRKY24,CsWRKY46,CsWRKY45,CsWRKY44,
Organic substance metabolic process	GO:0071704	BP	3	41	CsWRKY31,CsWRKY30,CsWRKY17,CsWRKY39,CsWRKY16,CsWRKY38,CsWRKY15,CsWRKY37,CsWRKY14,CsWRKY35,CsWRKY12,CsWRKY34,CsWRKY11,CsWRKY10,CsWRKY32,CsWRKY8,CsWRKY6,CsWRKY5,CsWRKY4,CsWRKY3,CsWRKY2,CsWRKY1,CsWRKY20,CsWRKY42,CsWRKY41,CsWRKY40,CsWRKY28,CsWRKY27,CsWRKY26,CsWRKY25,CsWRKY47,CsWRKY24,CsWRKY46,CsWRKY23,CsWRKY45,CsWRKY22,CsWRKY44,CsWRKY9,CsWRKY21,CsWRKY43,CsWRKY18,
Post-embryonic development	GO:0009791	BP	3	8	CsWRKY31,CsWRKY34,CsWRKY32,CsWRKY20,CsWRKY40,CsWRKY28,CsWRKY23,CsWRKY43,
Plant organ senescence	GO:0090693	BP	3	5	CsWRKY8,CsWRKY42,CsWRKY24,CsWRKY44,CsWRKY18,
Regulation of biological process	GO:0050789	BP	3	41	CsWRKY31,CsWRKY30,CsWRKY17,CsWRKY39,CsWRKY16,CsWRKY38,CsWRKY15,CsWRKY37,CsWRKY14,CsWRKY35,CsWRKY12,CsWRKY34,CsWRKY11,CsWRKY10,CsWRKY32,CsWRKY8,CsWRKY6,CsWRKY5,CsWRKY4,CsWRKY3,CsWRKY2,CsWRKY1,CsWRKY20,CsWRKY42,CsWRKY41,CsWRKY40,CsWRKY28,CsWRKY27,CsWRKY26,CsWRKY25,CsWRKY47,CsWRKY24,CsWRKY46,CsWRKY23,CsWRKY45,CsWRKY22,CsWRKY44,CsWRKY9,CsWRKY21,CsWRKY43,CsWRKY18,
Pollen germination	GO:0009846	BP	3	1	CsWRKY23,
Pollination	GO:0009856	BP	3	1	CsWRKY23,
Nitrogen compound metabolic process	GO:0006807	BP	3	41	CsWRKY31,CsWRKY30,CsWRKY17,CsWRKY39,CsWRKY16,CsWRKY38,CsWRKY15,CsWRKY37,CsWRKY14,CsWRKY35,CsWRKY12,CsWRKY34,CsWRKY11,CsWRKY10,CsWRKY32,CsWRKY8,CsWRKY6,CsWRKY5,CsWRKY4,CsWRKY3,CsWRKY2,CsWRKY1,CsWRKY20,CsWRKY42,CsWRKY41,CsWRKY40,CsWRKY28,CsWRKY27,CsWRKY26,CsWRKY25,CsWRKY47,CsWRKY24,CsWRKY46,CsWRKY23,CsWRKY45,CsWRKY22,CsWRKY44,CsWRKY9,CsWRKY21,CsWRKY43,CsWRKY18,
Multi-multicellular organism process	GO:0044706	BP	3	1	CsWRKY23,
Immune effector process	GO:0002252	BP	3	3	CsWRKY34,CsWRKY24,CsWRKY44,
Cellular metabolic process	GO:0044237	BP	3	41	CsWRKY31,CsWRKY30,CsWRKY17,CsWRKY39,CsWRKY16,CsWRKY38,CsWRKY15,CsWRKY37,CsWRKY14,CsWRKY35,CsWRKY12,CsWRKY34,CsWRKY11,CsWRKY10,CsWRKY32,CsWRKY8,CsWRKY6,CsWRKY5,CsWRKY4,CsWRKY3,CsWRKY2,CsWRKY1,CsWRKY20,CsWRKY42,CsWRKY41,CsWRKY40,CsWRKY28,CsWRKY27,CsWRKY26,CsWRKY25,CsWRKY47,CsWRKY24,CsWRKY46,CsWRKY23,CsWRKY45,CsWRKY22,CsWRKY44,CsWRKY9,CsWRKY21,CsWRKY43,CsWRKY18,
Primary metabolic process	GO:0044238	BP	3	41	CsWRKY31,CsWRKY30,CsWRKY17,CsWRKY39,CsWRKY16,CsWRKY38,CsWRKY15,CsWRKY37,CsWRKY14,CsWRKY35,CsWRKY12,CsWRKY34,CsWRKY11,CsWRKY10,CsWRKY32,CsWRKY8,CsWRKY6,CsWRKY5,CsWRKY4,CsWRKY3,CsWRKY2,CsWRKY1,CsWRKY20,CsWRKY42,CsWRKY41,CsWRKY40,CsWRKY28,CsWRKY27,CsWRKY26,CsWRKY25,CsWRKY47,CsWRKY24,CsWRKY46,CsWRKY23,CsWRKY45,CsWRKY22,CsWRKY44,CsWRKY9,CsWRKY21,CsWRKY43,CsWRKY18,
Anatomical structure development	GO:0048856	BP	3	13	CsWRKY31,CsWRKY34,CsWRKY32,CsWRKY8,CsWRKY20,CsWRKY42,CsWRKY40,CsWRKY28,CsWRKY24,CsWRKY23,CsWRKY44,CsWRKY43,CsWRKY18,
Pattern specification process	GO:0007389	BP	3	1	CsWRKY23,
Cellular developmental process	GO:0048869	BP	3	6	CsWRKY34,CsWRKY32,CsWRKY40,CsWRKY28,CsWRKY47,CsWRKY22,
Response to chemical	GO:0042221	BP	3	22	CsWRKY30,CsWRKY39,CsWRKY38,CsWRKY37,CsWRKY14,CsWRKY35,CsWRKY12,CsWRKY34,CsWRKY11,CsWRKY8,CsWRKY5,CsWRKY2,CsWRKY1,CsWRKY42,CsWRKY41,CsWRKY24,CsWRKY46,CsWRKY45,CsWRKY44,CsWRKY21,CsWRKY43,CsWRKY18,
Small molecule metabolic process	GO:0044281	BP	3	1	CsWRKY6,
Secondary metabolic process	GO:0019748	BP	3	3	CsWRKY6,CsWRKY46,CsWRKY22,
Response to stress	GO:0006950	BP	3	22	CsWRKY39,CsWRKY16,CsWRKY38,CsWRKY37,CsWRKY14,CsWRKY34,CsWRKY11,CsWRKY32,CsWRKY8,CsWRKY5,CsWRKY2,CsWRKY1,CsWRKY42,CsWRKY41,CsWRKY28,CsWRKY25,CsWRKY24,CsWRKY46,CsWRKY23,CsWRKY45,CsWRKY44,CsWRKY21,
Immune response	GO:0006955	BP	3	4	CsWRKY8,CsWRKY42,CsWRKY24,CsWRKY44,
Catabolic process	GO:0009056	BP	3	1	CsWRKY46,
Biosynthetic process	GO:0009058	BP	3	41	CsWRKY31,CsWRKY30,CsWRKY17,CsWRKY39,CsWRKY16,CsWRKY38,CsWRKY15,CsWRKY37,CsWRKY14,CsWRKY35,CsWRKY12,CsWRKY34,CsWRKY11,CsWRKY10,CsWRKY32,CsWRKY8,CsWRKY6,CsWRKY5,CsWRKY4,CsWRKY3,CsWRKY2,CsWRKY1,CsWRKY20,CsWRKY42,CsWRKY41,CsWRKY40,CsWRKY28,CsWRKY27,CsWRKY26,CsWRKY25,CsWRKY47,CsWRKY24,CsWRKY46,CsWRKY23,CsWRKY45,CsWRKY22,CsWRKY44,CsWRKY9,CsWRKY21,CsWRKY43,CsWRKY18,
Response to external stimulus	GO:0009605	BP	3	18	CsWRKY30,CsWRKY39,CsWRKY38,CsWRKY37,CsWRKY14,CsWRKY34,CsWRKY11,CsWRKY32,CsWRKY8,CsWRKY5,CsWRKY2,CsWRKY42,CsWRKY41,CsWRKY28,CsWRKY24,CsWRKY46,CsWRKY45,CsWRKY44,
Response to biotic stimulus	GO:0009607	BP	3	14	CsWRKY30,CsWRKY39,CsWRKY38,CsWRKY37,CsWRKY14,CsWRKY34,CsWRKY8,CsWRKY5,CsWRKY2,CsWRKY42,CsWRKY41,CsWRKY24,CsWRKY46,CsWRKY44,
Aging	GO:0007568	BP	3	3	CsWRKY8,CsWRKY42,CsWRKY18,
Response to abiotic stimulus	GO:0009628	BP	3	4	CsWRKY34,CsWRKY46,CsWRKY23,CsWRKY21,
Anatomical structure morphogenesis	GO:0009653	BP	3	2	CsWRKY32,CsWRKY28,
Developmental process involved in reproduction	GO:0003006	BP	3	5	CsWRKY31,CsWRKY34,CsWRKY20,CsWRKY40,CsWRKY23,
Process utilizing autophagic mechanism	GO:0061919	BP	3	1	CsWRKY46,
Cell communication	GO:0007154	BP	3	7	CsWRKY38,CsWRKY12,CsWRKY11,CsWRKY5,CsWRKY24,CsWRKY45,CsWRKY44,
Response to endogenous stimulus	GO:0009719	BP	3	13	CsWRKY30,CsWRKY39,CsWRKY38,CsWRKY37,CsWRKY14,CsWRKY12,CsWRKY34,CsWRKY8,CsWRKY5,CsWRKY2,CsWRKY42,CsWRKY24,CsWRKY44,
Establishment or maintenance of cell polarity	GO:0007163	BP	3	1	CsWRKY23,
Organelle	GO:0043226	CC	3	19	CsWRKY39,CsWRKY38,CsWRKY37,CsWRKY14,CsWRKY35,CsWRKY34,CsWRKY10,CsWRKY32,CsWRKY8,CsWRKY6,CsWRKY3,CsWRKY2,CsWRKY20,CsWRKY42,CsWRKY41,CsWRKY28,CsWRKY46,CsWRKY23,CsWRKY43,
Membrane-enclosed lumen	GO:0031974	CC	3	1	CsWRKY43,
Cytoplasm	GO:0005737	CC	3	2	CsWRKY8,CsWRKY42,
Intracellular anatomical structure	GO:0005622	CC	3	19	CsWRKY39,CsWRKY38,CsWRKY37,CsWRKY14,CsWRKY35,CsWRKY34,CsWRKY10,CsWRKY32,CsWRKY8,CsWRKY6,CsWRKY3,CsWRKY2,CsWRKY20,CsWRKY42,CsWRKY41,CsWRKY28,CsWRKY46,CsWRKY23,CsWRKY43,
Organic cyclic compound binding	GO:0097159	MF	3	21	CsWRKY39,CsWRKY38,CsWRKY37,CsWRKY14,CsWRKY12,CsWRKY34,CsWRKY11,CsWRKY32,CsWRKY8,CsWRKY6,CsWRKY4,CsWRKY1,CsWRKY42,CsWRKY41,CsWRKY28,CsWRKY47,CsWRKY46,CsWRKY45,CsWRKY22,CsWRKY21,CsWRKY43,
Protein binding	GO:0005515	MF	3	6	CsWRKY37,CsWRKY10,CsWRKY6,CsWRKY3,CsWRKY2,CsWRKY41,
Heterocyclic compound binding	GO:1901363	MF	3	21	CsWRKY39,CsWRKY38,CsWRKY37,CsWRKY14,CsWRKY12,CsWRKY34,CsWRKY11,CsWRKY32,CsWRKY8,CsWRKY6,CsWRKY4,CsWRKY1,CsWRKY42,CsWRKY41,CsWRKY28,CsWRKY47,CsWRKY46,CsWRKY45,CsWRKY22,CsWRKY21,CsWRKY43,
DNA-binding transcription factor activity	GO:0003700	MF	3	41	CsWRKY31,CsWRKY30,CsWRKY17,CsWRKY39,CsWRKY16,CsWRKY38,CsWRKY15,CsWRKY37,CsWRKY14,CsWRKY35,CsWRKY12,CsWRKY34,CsWRKY11,CsWRKY10,CsWRKY32,CsWRKY8,CsWRKY6,CsWRKY5,CsWRKY4,CsWRKY3,CsWRKY2,CsWRKY1,CsWRKY20,CsWRKY42,CsWRKY41,CsWRKY40,CsWRKY28,CsWRKY27,CsWRKY26,CsWRKY25,CsWRKY47,CsWRKY24,CsWRKY46,CsWRKY23,CsWRKY45,CsWRKY22,CsWRKY44,CsWRKY9,CsWRKY21,CsWRKY43,CsWRKY18,
Ion binding	GO:0043167	MF	3	1	CsWRKY12,
